# Supplementary material for: Small RNA Profiling of Two Important Cultivars of Banana and Overexpression of miRNA156 in Transgenic Banana Plants
Source: PLoS One. 2015 May 11;10(5):e0127179. doi: 10.1371/journal.pone.0127179 (PMC4427177; doi:10.1371/journal.pone.0127179)
Supplement: S1 Table — (XLS) [file pone.0127179.s001.xls]

## Sheet: Predicted miRNA in GN1
Plants miRNA (Subject)	Query (Reads)	No. of reads	Query Length	Description	% Identity	Alignment length	Mismatches	Gaps	Q. start	Q. end	S. start	S. end	E-value
ptc-miR166p	TCGGACCAGGCTTCATTCCCC	62122	21	MIMAT0001939 Populus trichocarpa miR166p	94.74	19	1	0	1	19	1	19	0.0005
pde-miR162	TCGATAAACCTCTGCATCCGG	3042	21	MIMAT0025326 Pinus densata miR162	100	19	0	0	1	19	1	19	2e-06
zma-miR159i-3p	TTTGGATTGAAGGGAGCTCTA	2773	21	MIMAT0013978 Zea mays miR159i-3p	95	20	1	0	1	20	1	20	0.0001
vvi-miR156h	TTGACAGAAGAGAGTGAGCAC	2578	21	MIMAT0006544 Vitis vinifera miR156h	94.74	19	1	0	2	20	1	19	0.0005
tae-miR167b	TGAAGCTGCCAGCATGATCTGA	1597	22	MIMAT0018214 Triticum aestivum miR167b	95	20	1	0	1	20	1	20	0.0001
sly-miR168b-5p	TCGCTTGGTGCAGGTCGGGAA	1400	21	MIMAT0031131 Solanum lycopersicum miR168b-5p	100	20	0	0	1	20	1	20	5e-07
ptc-miR482b-3p	TTTCCAATACCTCCCATGCCAA	1282	22	MIMAT0025271 Populus trichocarpa miR482b-3p	94.74	19	1	0	4	22	4	22	0.0005
sbi-miR396e	CTCCACAGGCTTTCTTGAACT	1141	21	MIMAT0011358 Sorghum bicolor miR396e	100	20	0	0	2	21	2	21	5e-07
tcc-miR535	TGACAACGAGAGAGAGCACGC	1133	21	MIMAT0020448 Theobroma cacao miR535	95.24	21	1	0	1	21	1	21	3e-05
zma-miR159e-3p	CTTGGATTGAAGGGAGCTCC	731	20	MIMAT0013974 Zea mays miR159e-3p	94.74	19	1	0	2	20	2	20	0.0004
stu-miR171b-3p	TTGAGCCGCGTCAATATCTCT	581	21	MIMAT0031248 Solanum tuberosum miR171b-3p	100	21	0	0	1	21	1	21	1e-07
ppt-miR894	CGTTTCACGTCGGGTTCACCA	538	21	MIMAT0004365 Physcomitrella patens miR894	100	20	0	0	1	20	1	20	5e-07
rgl-miR5139	AACCTGGCTCTGATACCA	418	18	MIMAT0020650 Rehmannia glutinosa miR5139	100	18	0	0	1	18	2	19	6e-06
zma-miR396g-3p	TTCCACAGCTTTCTTGAACTG	363	21	MIMAT0015351 Zea mays miR396g-3p	100	19	0	0	1	19	19	1	2e-06
zma-miR166i-5p	GGAATGTCGTCTGGCTCGAGG	244	21	MIMAT0015149 Zea mays miR166i-5p	95	20	1	0	1	20	1	20	0.0001
zma-miR168a-3p	CCCGCCTTGCACCAACTGAAT	218	21	MIMAT0015191 Zea mays miR168a-3p	95	20	1	0	1	20	1	20	0.0001
smo-miR156c	TTGACAGAAGATAGAGAGCAC	184	21	MIMAT0005215 Selaginella moellendorffii miR156c	95.24	21	1	0	1	21	1	21	3e-05
zma-miR393b-3p	TCCAAAGGGATCGCATTGATCT	135	22	MIMAT0015334 Zea mays miR393b-3p	95	20	1	0	1	20	20	1	0.0001
pgi-miR482a	TCTTGCCGATTCCTCCCATCCC	127	22	MIMAT0027238 Panax ginseng miR482a	94.74	19	1	0	1	19	1	19	0.0005
pab-miR3711	CAGGCCCTCCTTCTAGCGCCA	121	21	MIMAT0018144 Picea abies miR3711	100	20	0	0	2	21	20	1	5e-07
ptc-miR160h	TGCCTGGCTCCCTGTATGCCA	118	21	MIMAT0001914 Populus trichocarpa miR160h	95.24	21	1	0	1	21	1	21	3e-05
osa-miR827	TTAGATGACCATCAGCAAACA	100	21	MIMAT0009981 Oryza sativa miR827	100	21	0	0	1	21	1	21	1e-07
cln-miR162	TCGATAAACCTCTGCATCCAG	70	21	MIMAT0027348 Cunninghamia lanceolata miR162	100	19	0	0	3	21	3	21	2e-06
osa-miR166b-5p	GGAATGTTGTCTGGCTCGAGG	68	21	MIMAT0022856 Oryza sativa miR166b-5p	100	18	0	0	1	18	1	18	8e-06
ptc-miR6478	CCGACCTTAGCTCAGTTGGT	66	20	MIMAT0025220 Populus trichocarpa miR6478	100	20	0	0	1	20	1	20	5e-07
pde-miR396	TTCCACAGCTTTCTTGAACTT	65	21	MIMAT0025332 Pinus densata miR396	94.74	19	1	0	3	21	3	21	0.0005
zma-miR171b-5p	TGATTGAGCCGCGCCAATATC	42	21	MIMAT0015155 Zea mays miR171b-5p	95	20	1	0	2	21	20	1	0.0001
stu-miR408a-3p	TGCACTGCCTCTTCCCTGGCT	40	21	MIMAT0031338 Solanum tuberosum miR408a-3p	94.74	19	1	0	1	19	1	19	0.0005
osa-miR5072	CGTTCCCCAGCAGAGTCGCCA	39	21	MIMAT0020552 Oryza sativa miR5072	94.74	19	1	0	3	21	4	22	0.0005
ptc-miR319i	CTTGGACTGAAGGGAGCTCCC	28	21	MIMAT0002010 Populus trichocarpa miR319i	95	20	1	0	2	21	1	20	0.0001
zma-miR159c-5p	ATTGGATTGAAGGGAGCTCTA	27	21	MIMAT0015178 Zea mays miR159c-5p	94.74	19	1	0	1	19	19	1	0.0005
zma-miR164h-5p	TGGAGAAGCAGGGTACGTGCA	26	21	MIMAT0013985 Zea mays miR164h-5p	94.74	19	1	0	1	19	1	19	0.0005
vvi-miR399g	TGCCAAAGGAGATTTGCCCTG	22	21	MIMAT0005731 Vitis vinifera miR399g	100	19	0	0	1	19	1	19	2e-06
pde-miR482d	TTTCCAATGCCTCCCATGCCAA	22	22	MIMAT0025336 Pinus densata miR482d	95	20	1	0	1	20	3	22	0.0001
mtr-miR166d	TCGGGCCAGGCTTCATTCCCC	21	21	MIMAT0011068 Medicago truncatula miR166d	95.24	21	1	0	1	21	1	21	3e-05
mdm-miR167a	TCAGATCATCCGGCAGTTTCA	20	21	MIMAT0025922 Malus domestica miR167a	94.74	19	1	0	3	21	1	19	0.0005
mes-miR394c	TTGGCATTCTGTCCACCTCC	19	20	MIMAT0029267 Manihot esculenta miR394c	100	20	0	0	1	20	1	20	5e-07
hbr-miR6173	CCGTAAACGATGGATACTAGGCGCT	17	25	MIMAT0024793 Hevea brasiliensis miR6173	100	18	0	0	1	18	3	20	9e-06
zma-miR156h-3p	TGCTCACTGCTCTTCCTGTCAGC	17	23	MIMAT0015130 Zea mays miR156h-3p	95	20	1	0	2	21	1	20	0.0001
stu-miR156f-3p	GCTCACTTCTCTTCCTGTCAGC	16	22	MIMAT0031348 Solanum tuberosum miR156f-3p	94.74	19	1	0	2	20	1	19	0.0005
sbi-miR164c	TGGAGAAGCAGGGCACGTGCA	16	21	MIMAT0001754 Sorghum bicolor miR164c	94.74	19	1	0	1	19	1	19	0.0005
gma-miR6300	GTCGTTGTAGTATAGTGGTGAGT	15	23	MIMAT0024929 Glycine max miR6300	100	18	0	0	1	18	1	18	9e-06
osa-miR166e-3p	TCGAACCAGGCTTCATTCCCC	15	21	MIMAT0000639 Oryza sativa miR166e-3p	100	21	0	0	1	21	1	21	1e-07
ppt-miR390c-5p	AAGCTCAGGAGGGATAGCGCC	12	21	MIMAT0003919 Physcomitrella patens miR390c-5p	100	20	0	0	2	21	2	21	5e-07
gma-miR5368	CAAGGGACAGTCTCAGGTAGACA	12	23	MIMAT0021602 Glycine max miR5368	100	19	0	0	5	23	1	19	2e-06
osa-miR169q	CTGGGCAGTCTCCTTGGCTAATC	12	23	MIMAT0001062 Oryza sativa miR169q	100	19	0	0	2	20	19	1	2e-06
mdm-miR391	CCGCAGGAGAGATGATGCCGCT	11	22	MIMAT0026019 Malus domestica miR391	94.74	19	1	0	2	20	3	21	0.0005
peu-miR2916	GGGGGCTCGAAGACGATCAGATACC	11	25	MIMAT0012884 Populus euphratica miR2916	94.74	19	1	0	1	19	2	20	0.0006
osa-miR5077	GTTCACGTCGGGTTCACCA	10	19	MIMAT0020574 Oryza sativa miR5077	94.74	19	1	0	1	19	1	19	0.0004
stu-miR156d-3p	TCTCTATGCTTCTGTCATCACC	9	22	MIMAT0031300 Solanum tuberosum miR156d-3p	100	20	0	0	1	20	3	22	5e-07
zma-miR395o-3p	TGAAGTGTTTGGGGGAACTC	9	20	MIMAT0014012 Zea mays miR395o-3p	95	20	1	0	1	20	2	21	0.0001
vvi-miR171g	CGAGCCGAACCAATATCACTC	8	21	MIMAT0006555 Vitis vinifera miR171g	100	18	0	0	2	19	3	20	8e-06
ptc-miR390d-3p	CGCTATCTATCCTGAGTTTCA	6	21	MIMAT0022907 Populus trichocarpa miR390d-3p	94.74	19	1	0	1	19	1	19	0.0005
zma-miR156a-3p	GCTCACGTCTCTCTCTGTCAGC	6	22	MIMAT0015129 Zea mays miR156a-3p	95.24	21	1	0	1	21	1	21	3e-05
csi-miR396c	GTTCAGGAAATCTGTGGGAAT	6	21	MIMAT0018493 Citrus sinensis miR396c	94.74	19	1	0	2	20	1	19	0.0005
osa-miR528-5p	TGGAAGGGGCATGCAGAGGAG	6	21	MIMAT0002884 Oryza sativa miR528-5p	100	21	0	0	1	21	1	21	1e-07
zma-miR529-5p	AGAAGAGAGAGAGTACAGCCT	5	21	MIMAT0014030 Zea mays miR529-5p	100	21	0	0	1	21	1	21	1e-07
tcc-miR172d	AGAATCTTGATGATGCTGCAT	5	21	MIMAT0020416 Theobroma cacao miR172d	95.24	21	1	0	1	21	1	21	3e-05
gma-miR4995	CAGTGGCTTGGTTAAGGGAACCC	5	23	MIMAT0021013 Glycine max miR4995	100	18	0	0	1	18	4	21	9e-06
aly-miR157c-3p	GCTCTCTATGCTTCTGTCATC	5	21	MIMAT0017418 Arabidopsis lyrata miR157c-3p	94.74	19	1	0	1	19	1	19	0.0005
osa-miR444f	TATGCAGTTGTTGCCTCAAGC	5	21	MIMAT0005976 Oryza sativa miR444f	100	19	0	0	3	21	1	19	2e-06
cca-miR396a-3p	TCCCACAGCTTTCCTGAACTG	5	21	MIMAT0024530 Cynara cardunculus miR396a-3p	94.74	19	1	0	1	19	19	1	0.0005
pta-miR166c	TCGGACCAGGCTTCATCCCCC	5	21	MIMAT0004995 Pinus taeda miR166c	100	18	0	0	2	19	2	19	8e-06
zma-miR398a-5p	TGTGTTCTCAGGTCGCCCCTG	5	21	MIMAT0015354 Zea mays miR398a-5p	94.74	19	1	0	1	19	19	1	0.0005
stu-miR827-5p	TTTTGTTGATGGTCATCTAATC	5	22	MIMAT0031272 Solanum tuberosum miR827-5p	100	18	0	0	2	19	1	18	8e-06
gma-miR1511	CAGAACCAGGCTCTGATACCAGTT	4	24	MIMAT0007369 Glycine max miR1511	100	18	0	0	4	21	1	18	1e-05
tcc-miR169i	TAGCCAAGGATGACTTGCCT	4	20	MIMAT0020399 Theobroma cacao miR169i	95	20	1	0	1	20	1	20	0.0001
vvi-miR169y	TAGCCAAGGATGACTTGCCTG	4	21	MIMAT0005677 Vitis vinifera miR169y	95	20	1	0	1	20	1	20	0.0001
zma-miR167j-3p	AGATCATCTGGCAGTTTCATC	3	21	MIMAT0015322 Zea mays miR167j-3p	94.74	19	1	0	2	20	1	19	0.0005
osa-miR5083	CAGACTACAATTATCTGATC	3	20	MIMAT0020583 Oryza sativa miR5083	100	19	0	0	2	20	1	19	2e-06
vvi-miR169i	CAGCCAAGGATGACTTGCCGA	3	21	MIMAT0006547 Vitis vinifera miR169i	94.74	19	1	0	2	20	2	20	0.0005
zma-miR156i-3p	GCTCACTGCTCTCTCTGTCATCC	3	23	MIMAT0015131 Zea mays miR156i-3p	95.45	22	1	0	1	22	1	22	9e-06
zma-miR156e-3p	GCTCACTTCTCTCTCTGTCAGC	3	22	MIMAT0015128 Zea mays miR156e-3p	95	20	1	0	1	20	1	20	0.0001
zma-miR156k-3p	GCTCGCTCCTCTTTCTGTCGGC	3	22	MIMAT0015208 Zea mays miR156k-3p	94.74	19	1	0	1	19	1	19	0.0005
sbi-miR169p	TAGCCAAGAATGACTTGCCTG	3	21	MIMAT0014043 Sorghum bicolor miR169p	95	20	1	0	1	20	1	20	0.0001
smo-miR156d	TTGACAGAAGAGAGGGAGCAC	3	21	MIMAT0005216 Selaginella moellendorffii miR156d	95.24	21	1	0	1	21	1	21	3e-05
zma-miR171b-3p	TTGAGCCGTGCCAATATCACG	3	21	MIMAT0001386 Zea mays miR171b-3p	100	20	0	0	1	20	1	20	5e-07
bdi-miR7732-3p	ACGGATCGAGATCGTCGAGGAAGA	2	24	MIMAT0030199 Brachypodium distachyon miR7732-3p	94.74	19	1	0	4	22	1	19	0.0006
vvi-miR845b	AGCCGAGCTCTGATACCAAATGAT	2	24	MIMAT0006580 Vitis vinifera miR845b	94.74	19	1	0	6	24	2	20	0.0006
osa-miR171i-5p	AGGTATTGGCGTGTCTCAATC	2	21	MIMAT0022886 Oryza sativa miR171i-5p	95.24	21	1	0	1	21	1	21	3e-05
aly-miR845a-3p	ATCAACTGGTATCAGAGCGGGGTT	2	24	MIMAT0017632 Arabidopsis lyrata miR845a-3p	100	18	0	0	1	18	20	3	1e-05
gma-miR159e-5p	GAGCTCCTTGAAGTCCAAAGG	2	21	MIMAT0021640 Glycine max miR159e-5p	100	18	0	0	1	18	1	18	8e-06
zma-miR396b-3p	GTTCAATAAAGCTGTGGGAGA	2	21	MIMAT0015167 Zea mays miR396b-3p	100	19	0	0	1	19	1	19	2e-06
aly-miR395c-3p	TGAAGTGTTTGGGGGAACTT	2	20	MIMAT0017550 Arabidopsis lyrata miR395c-3p	95	20	1	0	1	20	2	21	0.0001
mtr-miR171a	TGATTGAGCCGTGCCAATATC	2	21	MIMAT0001655 Medicago truncatula miR171a	95.24	21	1	0	1	21	1	21	3e-05
hvu-miR6208	TGCATCAAGATCGTCTCATCCTCT	2	24	MIMAT0024836 Hordeum vulgare miR6208	95	20	1	0	1	20	2	21	0.0002
rco-miR399d	TGCCAAAGGAGAGTTGCCCTA	2	21	MIMAT0014199 Ricinus communis miR399d	95	20	1	0	1	20	1	20	0.0001
zma-miR160a-3p	TGGCGTGCAAGGAGCCAAGCA	2	21	MIMAT0015132 Zea mays miR160a-3p	94.74	19	1	0	3	21	1	19	0.0005
zma-miR162-5p	TGGGCGCAGCGGTTTATCGATC	2	22	MIMAT0015147 Zea mays miR162-5p	95.24	21	1	0	2	22	1	21	3e-05
osa-miR171d-5p	TGTTGGTCCGGCTCACTCAGA	2	21	MIMAT0022878 Oryza sativa miR171d-5p	95.24	21	1	0	1	21	1	21	3e-05
pta-miR1310	TTAGAGGCATCGGGGGCGCAACGC	2	24	MIMAT0009127 Pinus taeda miR1310	94.74	19	1	0	6	24	1	19	0.0006
ppe-miR858	TTCGTTGTCTGTTCGACCTTG	2	21	MIMAT0031567 Prunus persica miR858	100	20	0	0	2	21	2	21	5e-07
stu-miR397-5p	TTGAGTGCAGCGTTGATGAGA	2	21	MIMAT0031341 Solanum tuberosum miR397-5p	100	19	0	0	1	19	2	20	2e-06
vvi-miR845c	AAACGAGGCTCTGATACCAATTGT	1	24	MIMAT0006581 Vitis vinifera miR845c	100	18	0	0	6	23	1	18	1e-05
sbi-miR5564b	ACACAAGGTGTTCGACGAATTGCT	1	24	MIMAT0022242 Sorghum bicolor miR5564b	95	20	1	0	4	23	20	1	0.0002
aly-miR845b-5p	ACGTTGCTCTGATACCAATTGTTAA	1	25	MIMAT0017633 Arabidopsis lyrata miR845b-5p	100	20	0	0	2	21	21	2	6e-07
osa-miR5523	ACTAGTAAATATGTTCCTCCTCAT	1	24	MIMAT0022157 Oryza sativa miR5523	100	22	0	0	2	23	22	1	4e-08
pab-miR1863	ATTGCTCTGATACCATGTTAGAAA	1	24	MIMAT0018163 Picea abies miR1863	100	19	0	0	4	22	2	20	2e-06
zma-miR169e	CAGGCAGTCTCCTTGGCTACC	1	21	MIMAT0001736 Zea mays miR169e	100	18	0	0	2	19	18	1	8e-06
zma-miR164c-3p	CATGTGCCCATCTTCTCCATC	1	21	MIMAT0015139 Zea mays miR164c-3p	95.24	21	1	0	1	21	1	21	3e-05
zma-miR168b-3p	CCCGCCTTGCACCAAGTGAAT	1	21	MIMAT0015192 Zea mays miR168b-3p	95	20	1	0	1	20	1	20	0.0001
stu-miR4376-5p	CCGCAGGAGAGATGATGCTC	1	20	MIMAT0031274 Solanum tuberosum miR4376-5p	100	18	0	0	2	19	3	20	7e-06
zma-miR169c-3p	CCGGCAAGTTTGTCCTTGGCTACG	1	24	MIMAT0015193 Zea mays miR169c-3p	95.24	21	1	0	3	23	1	21	4e-05
stu-miR396-3p	CTCAAGAAAGCTGTGGGAAAA	1	21	MIMAT0031336 Solanum tuberosum miR396-3p	100	18	0	0	3	20	4	21	8e-06
hvu-miR6214	CTCAATGTCGTCCTCGTCGTCGTC	1	24	MIMAT0024842 Hordeum vulgare miR6214	94.74	19	1	0	6	24	20	2	0.0006
osa-miR396e-3p	CTCCATAGGCTTTCTTGAACT	1	21	MIMAT0015159 Oryza sativa miR396e-3p	94.74	19	1	0	2	20	22	4	0.0005
gma-miR169l-3p	GGCAAGTTGTCTTTGGCTACA	1	21	MIMAT0022994 Glycine max miR169l-3p	95	20	1	0	1	20	3	22	0.0001
osa-miR169p	GGCAAGTTTGTCCTTGGCTACC	1	22	MIMAT0001061 Oryza sativa miR169p	100	20	0	0	1	20	20	1	5e-07
stu-miR169c-3p	GGCAGTCTCCTTGGCTACC	1	19	MIMAT0031364 Solanum tuberosum miR169c-3p	100	18	0	0	2	19	1	18	7e-06
stu-miR169a-3p	GGCAGTCTCCTTGGCTACT	1	19	MIMAT0031360 Solanum tuberosum miR169a-3p	100	18	0	0	2	19	1	18	7e-06
han-miR3630-3p	GGGAATCTCTCTGATGCT	1	18	MIMAT0025526 Helianthus annuus miR3630-3p	100	18	0	0	1	18	4	21	6e-06
vvi-miR845e	TATCAATTGGTATCAGAGCGACGAT	1	25	MIMAT0006583 Vitis vinifera miR845e	100	18	0	0	2	19	20	3	9e-06
vvi-miR3630-3p	TATGGGAATCTCTCTGATGCT	1	21	MIMAT0018028 Vitis vinifera miR3630-3p	100	18	0	0	3	20	3	20	8e-06
ssp-miR1432	TCCAGGAGAGATGACACCGACT	1	22	MIMAT0020290 Saccharum ssp. miR1432	94.74	19	1	0	3	21	3	21	0.0005
cca-miR396c	TCCCACAGCTTTCTTGAACTG	1	21	MIMAT0024561 Cynara cardunculus miR396c	100	18	0	0	1	18	18	1	8e-06
zma-miR166h-5p	TCGGACCGGGCGTCATTCCCC	1	21	MIMAT0015148 Zea mays miR166h-5p	94.74	19	1	0	1	19	19	1	0.0005
stu-miR477b-5p	TCTCTCTCCCTCAAAGGTTTCTCT	1	24	MIMAT0031328 Solanum tuberosum miR477b-5p	94.74	19	1	0	4	22	2	20	0.0006
osa-miR535-3p	TGACAACGAGAGAAAGCACGC	1	21	MIMAT0022927 Oryza sativa miR535-3p	94.74	19	1	0	1	19	19	1	0.0005
ptc-miR171l-5p	TGAGCCGAACCAATATCACTC	1	21	MIMAT0002095 Populus trichocarpa miR171l-5p	94.74	19	1	0	1	19	20	2	0.0005
ppt-miR408a	TGCACTGCCTCTTCCCTGTTTT	1	22	MIMAT0004356 Physcomitrella patens miR408a	94.74	19	1	0	1	19	2	20	0.0005
osa-miR171e-5p	TGTTGGCCCGGCTCACTCAGA	1	21	MIMAT0022879 Oryza sativa miR171e-5p	95.24	21	1	0	1	21	1	21	3e-05
gma-miR396j	TTCCACAGCTTTCTTGAATTT	1	21	MIMAT0023214 Glycine max miR396j	94.74	19	1	0	1	19	19	1	0.0005
nta-miR482d	TTCCCGACTCCCCCCATACCAC	1	22	MIMAT0024776 Nicotiana tabacum miR482d	100	22	0	0	1	22	1	22	3e-08
hci-miR156a	TTGACAGAAGAGAGTGAGTTT	1	21	MIMAT0025490 Helianthus ciliaris miR156a	100	18	0	0	2	19	1	18	8e-06
osa-miR159a.2	TTGCATGACCCAGGAGCTGC	1	20	MIMAT0009200 Oryza sativa miR159a.2	95	20	1	0	1	20	1	20	0.0001
hbr-miR159b	TTTGCATAACTCAGGAGCTTT	1	21	MIMAT0025294 Hevea brasiliensis miR159b	94.74	19	1	0	2	20	1	19	0.0005
cme-miR828	TTTTGCTCAAGTGAGTATTCC	1	21	MIMAT0026161 Cucumis melo miR828	94.74	19	1	0	3	21	3	21	0.0005

## Sheet: Predicted miRNA in NR1
Plants miRNA (Subject)	Query (Reads)	No. of reads	Query Length	Description	% Identity	Alignment length	Mismatches	Gaps	Q. start	Q. end	S. start	S. end	E-value
ptc-miR166p	TCGGACCAGGCTTCATTCCCC	159573	21	MIMAT0001939 Populus trichocarpa miR166p	94.74	19	1	0	1	19	1	19	0.0005
zma-miR159i-3p	TTTGGATTGAAGGGAGCTCTA	22638	21	MIMAT0013978 Zea mays miR159i-3p	95	20	1	0	1	20	1	20	0.0001
vvi-miR156h	TTGACAGAAGAGAGTGAGCAC	17369	21	MIMAT0006544 Vitis vinifera miR156h	94.74	19	1	0	2	20	1	19	0.0005
pde-miR162	TCGATAAACCTCTGCATCCGG	9198	21	MIMAT0025326 Pinus densata miR162	100	19	0	0	1	19	1	19	2e-06
sbi-miR396e	CTCCACAGGCTTTCTTGAACT	7497	21	MIMAT0011358 Sorghum bicolor miR396e	100	20	0	0	2	21	2	21	5e-07
tae-miR167b	TGAAGCTGCCAGCATGATCTGA	5224	22	MIMAT0018214 Triticum aestivum miR167b	95	20	1	0	1	20	1	20	0.0001
sly-miR168b-5p	TCGCTTGGTGCAGGTCGGGAA	4769	21	MIMAT0031131 Solanum lycopersicum miR168b-5p	100	20	0	0	1	20	1	20	5e-07
ptc-miR482b-3p	TTTCCAATACCTCCCATGCCAA	4531	22	MIMAT0025271 Populus trichocarpa miR482b-3p	94.74	19	1	0	4	22	4	22	0.0005
zma-miR159e-3p	CTTGGATTGAAGGGAGCTCC	4445	20	MIMAT0013974 Zea mays miR159e-3p	94.74	19	1	0	2	20	2	20	0.0004
smo-miR156c	TTGACAGAAGATAGAGAGCAC	4326	21	MIMAT0005215 Selaginella moellendorffii miR156c	95.24	21	1	0	1	21	1	21	3e-05
pgi-miR482a	TCTTGCCGATTCCTCCCATCCC	2696	22	MIMAT0027238 Panax ginseng miR482a	94.74	19	1	0	1	19	1	19	0.0005
tcc-miR535	TGACAACGAGAGAGAGCACGC	2513	21	MIMAT0020448 Theobroma cacao miR535	95.24	21	1	0	1	21	1	21	3e-05
stu-miR171b-3p	TTGAGCCGCGTCAATATCTCT	1469	21	MIMAT0031248 Solanum tuberosum miR171b-3p	100	21	0	0	1	21	1	21	1e-07
zma-miR166i-5p	GGAATGTCGTCTGGCTCGAGG	1202	21	MIMAT0015149 Zea mays miR166i-5p	95	20	1	0	1	20	1	20	0.0001
zma-miR396g-3p	TTCCACAGCTTTCTTGAACTG	1069	21	MIMAT0015351 Zea mays miR396g-3p	100	19	0	0	1	19	19	1	2e-06
ppt-miR894	CGTTTCACGTCGGGTTCACCA	981	21	MIMAT0004365 Physcomitrella patens miR894	100	20	0	0	1	20	1	20	5e-07
pde-miR482d	TTTCCAATGCCTCCCATGCCAA	852	22	MIMAT0025336 Pinus densata miR482d	95	20	1	0	1	20	3	22	0.0001
pde-miR396	TTCCACAGCTTTCTTGAACTT	611	21	MIMAT0025332 Pinus densata miR396	94.74	19	1	0	3	21	3	21	0.0005
osa-miR827	TTAGATGACCATCAGCAAACA	604	21	MIMAT0009981 Oryza sativa miR827	100	21	0	0	1	21	1	21	1e-07
rgl-miR5139	AACCTGGCTCTGATACCA	571	18	MIMAT0020650 Rehmannia glutinosa miR5139	100	18	0	0	1	18	2	19	6e-06
pab-miR3711	CAGGCCCTCCTTCTAGCGCCA	496	21	MIMAT0018144 Picea abies miR3711	100	20	0	0	2	21	20	1	5e-07
mdm-miR167a	TCAGATCATCCGGCAGTTTCA	395	21	MIMAT0025922 Malus domestica miR167a	94.74	19	1	0	3	21	1	19	0.0005
zma-miR393b-3p	TTCCAAAGGGATCGCATTGATC	327	22	MIMAT0015334 Zea mays miR393b-3p	95	20	1	0	2	21	20	1	0.0001
ppe-miR482e	TTGCCGATTCCTCCCATGCCGA	309	22	MIMAT0027318 Prunus persica miR482e	95	20	1	0	1	20	1	20	0.0001
stu-miR408a-3p	TGCACTGCCTCTTCCCTGGCT	303	21	MIMAT0031338 Solanum tuberosum miR408a-3p	94.74	19	1	0	1	19	1	19	0.0005
osa-miR166b-5p	GGAATGTTGTCTGGCTCGAGG	253	21	MIMAT0022856 Oryza sativa miR166b-5p	100	18	0	0	1	18	1	18	8e-06
cln-miR162	TCGATAAACCTCTGCATCCAG	164	21	MIMAT0027348 Cunninghamia lanceolata miR162	100	19	0	0	3	21	3	21	2e-06
zma-miR171b-5p	TGATTGAGCCGCGCCAATATC	139	21	MIMAT0015155 Zea mays miR171b-5p	95	20	1	0	2	21	20	1	0.0001
vvi-miR399g	TGCCAAAGGAGATTTGCCCTG	139	21	MIMAT0005731 Vitis vinifera miR399g	100	19	0	0	1	19	1	19	2e-06
ptc-miR6478	CCGACCTTAGCTCAGTTGGT	114	20	MIMAT0025220 Populus trichocarpa miR6478	100	20	0	0	1	20	1	20	5e-07
stu-miR156f-3p	GCTCACTTCTCTTCCTGTCAGC	113	22	MIMAT0031348 Solanum tuberosum miR156f-3p	94.74	19	1	0	2	20	1	19	0.0005
zma-miR168a-3p	CCCGCCTTGCACCAACTGAAT	111	21	MIMAT0015191 Zea mays miR168a-3p	95	20	1	0	1	20	1	20	0.0001
stu-miR827-5p	TTTTGTTGATGGTCATCTAATC	104	22	MIMAT0031272 Solanum tuberosum miR827-5p	100	18	0	0	2	19	1	18	8e-06
ptc-miR319i	CTTGGACTGAAGGGAGCTCCC	72	21	MIMAT0002010 Populus trichocarpa miR319i	95	20	1	0	2	21	1	20	0.0001
mes-miR394c	TTGGCATTCTGTCCACCTCC	71	20	MIMAT0029267 Manihot esculenta miR394c	100	20	0	0	1	20	1	20	5e-07
zma-miR156h-3p	TGCTCACTGCTCTTCCTGTCAGC	70	23	MIMAT0015130 Zea mays miR156h-3p	95	20	1	0	2	21	1	20	0.0001
ppe-miR858	TTCGTTGTCTGTTCGACCTTG	58	21	MIMAT0031567 Prunus persica miR858	100	20	0	0	2	21	2	21	5e-07
mdm-miR391	CCGCAGGAGAGATGATGCCGCT	57	22	MIMAT0026019 Malus domestica miR391	94.74	19	1	0	2	20	3	21	0.0005
vvi-miR171g	CGAGCCGAACCAATATCACTC	56	21	MIMAT0006555 Vitis vinifera miR171g	100	18	0	0	2	19	3	20	8e-06
osa-miR5072	CGTTCCCCAGCAGAGTCGCCA	54	21	MIMAT0020552 Oryza sativa miR5072	94.74	19	1	0	3	21	4	22	0.0005
hbr-miR6173	CCGTAAACGATGGATACTAGGCGCT	51	25	MIMAT0024793 Hevea brasiliensis miR6173	100	18	0	0	1	18	3	20	9e-06
zma-miR396b-3p	TTCAATAAAGCTGTGGGAGA	47	20	MIMAT0015167 Zea mays miR396b-3p	100	18	0	0	1	18	2	19	7e-06
pta-miR166c	TCGGACCAGGCTTCATCCCCC	39	21	MIMAT0004995 Pinus taeda miR166c	100	18	0	0	2	19	2	19	8e-06
csi-miR396c	GTTCAGGAAATCTGTGGGAAT	35	21	MIMAT0018493 Citrus sinensis miR396c	94.74	19	1	0	2	20	1	19	0.0005
zma-miR164h-5p	TGGAGAAGCAGGGCACGTGCA	35	21	MIMAT0013985 Zea mays miR164h-5p	100	19	0	0	1	19	1	19	2e-06
peu-miR2916	AAAGTTGGGGGCTCGAAGACGATCA	34	25	MIMAT0012884 Populus euphratica miR2916	95	20	1	0	6	25	1	20	0.0001
zma-miR156a-3p	GCTCACGTCTCTCTCTGTCATC	34	22	MIMAT0015129 Zea mays miR156a-3p	95	20	1	0	1	20	1	20	0.0001
cca-miR396c	GTTCAGGAAAGCTGTGGGAAT	33	21	MIMAT0024561 Cynara cardunculus miR396c	94.74	19	1	0	2	20	1	19	0.0005
osa-miR528-5p	TGGAAGGGGCATGCAGAGGAG	29	21	MIMAT0002884 Oryza sativa miR528-5p	100	21	0	0	1	21	1	21	1e-07
vvi-miR169y	TAGCCAAGGATGACTTGCCTG	28	21	MIMAT0005677 Vitis vinifera miR169y	95	20	1	0	1	20	1	20	0.0001
stu-miR156d-3p	GCTCTCTATGCTTCTGTCATC	26	21	MIMAT0031300 Solanum tuberosum miR156d-3p	100	21	0	0	1	21	1	21	1e-07
osa-miR166e-3p	TCGAACCAGGCTTCATTCCCC	26	21	MIMAT0000639 Oryza sativa miR166e-3p	100	21	0	0	1	21	1	21	1e-07
zma-miR398a-5p	TGTGTTCTCAGGTCGCCCCTG	26	21	MIMAT0015354 Zea mays miR398a-5p	94.74	19	1	0	1	19	19	1	0.0005
rco-miR399d	TGCCAAAGGAGAGTTGCCCTA	22	21	MIMAT0014199 Ricinus communis miR399d	95	20	1	0	1	20	1	20	0.0001
ppt-miR390c-5p	AAGCTCAGGAGGGATAGCGCC	20	21	MIMAT0003919 Physcomitrella patens miR390c-5p	100	20	0	0	2	21	2	21	5e-07
gma-miR5368	CCAAGGGACAGTCTCAGGTAGACA	19	24	MIMAT0021602 Glycine max miR5368	100	19	0	0	6	24	1	19	2e-06
sbi-miR169p	TAGCCAAGAATGACTTGCCTG	19	21	MIMAT0014043 Sorghum bicolor miR169p	95	20	1	0	1	20	1	20	0.0001
stu-miR397-5p	TTGAGTGCAGCGTTGATGAGA	19	21	MIMAT0031341 Solanum tuberosum miR397-5p	100	19	0	0	1	19	2	20	2e-06
bdi-miR399a	TGCCAAAGGAGAATTGCCCTG	18	21	MIMAT0012187 Brachypodium distachyon miR399a	95.24	21	1	0	1	21	1	21	3e-05
zma-miR529-5p	AGAAGAGAGAGAGTACAGCCT	17	21	MIMAT0014030 Zea mays miR529-5p	100	21	0	0	1	21	1	21	1e-07
zma-miR156e-3p	GCTCACTACTCTCTCTGTCATCTC	15	24	MIMAT0015128 Zea mays miR156e-3p	95.45	22	1	0	1	22	1	22	1e-05
osa-miR171d-5p	TGTTGGTCCGGCTCACTCAGA	14	21	MIMAT0022878 Oryza sativa miR171d-5p	95.24	21	1	0	1	21	1	21	3e-05
zma-miR171b-3p	TGATTGAGCCGTGCCAATATC	12	21	MIMAT0001386 Zea mays miR171b-3p	100	18	0	0	4	21	1	18	8e-06
sbi-miR1432	TCCAGGAGAGATGACACCGAGT	10	22	MIMAT0011390 Sorghum bicolor miR1432	100	18	0	0	3	20	3	20	8e-06
osa-miR396c-3p	TCAATAAAGCTGTGGGAAGTC	9	21	MIMAT0022865 Oryza sativa miR396c-3p	94.74	19	1	0	1	19	3	21	0.0005
ptc-miR160h	TGCCTGGCTCCCTGTATGCCA	9	21	MIMAT0001914 Populus trichocarpa miR160h	95.24	21	1	0	1	21	1	21	3e-05
ptc-miR390d-3p	CGCTATCTATCCTGAGTTTCA	8	21	MIMAT0022907 Populus trichocarpa miR390d-3p	94.74	19	1	0	1	19	1	19	0.0005
stu-miR477b-5p	TCTCTCTCCCTCAAAGGTTTCT	8	22	MIMAT0031328 Solanum tuberosum miR477b-5p	94.74	19	1	0	4	22	2	20	0.0005
zma-miR395o-3p	TGAAGTGTTTGGGGGAACTC	8	20	MIMAT0014012 Zea mays miR395o-3p	95	20	1	0	1	20	2	21	0.0001
osa-miR2118r	TTTCCAATGCCTCCCATGCCT	8	21	MIMAT0011757 Oryza sativa miR2118r	100	18	0	0	4	21	4	21	8e-06
zma-miR167j-3p	AGATCATCTGGCAGTTTCATC	7	21	MIMAT0015322 Zea mays miR167j-3p	94.74	19	1	0	2	20	1	19	0.0005
osa-miR169q	CTGGGCAGTCTCCTTGGCTAATC	7	23	MIMAT0001062 Oryza sativa miR169q	100	19	0	0	2	20	19	1	2e-06
zma-miR156i-3p	TGCTCACTGCTCTCTCTGTCAT	7	22	MIMAT0015131 Zea mays miR156i-3p	95.24	21	1	0	2	22	1	21	3e-05
zma-miR159c-5p	TTTGGATCGAAGGGAGCTCTA	7	21	MIMAT0015178 Zea mays miR159c-5p	100	18	0	0	2	19	18	1	8e-06
gma-miR159e-5p	GAGCTCCTTGAAGTCCAAAGG	6	21	MIMAT0021640 Glycine max miR159e-5p	100	18	0	0	1	18	1	18	8e-06
gma-miR6300	GTCGTTGTAGTATAGTGGTGAGT	6	23	MIMAT0024929 Glycine max miR6300	100	18	0	0	1	18	1	18	9e-06
zma-miR164c-3p	TCATGTGCCCATCTTCTCCATC	6	22	MIMAT0015139 Zea mays miR164c-3p	95.24	21	1	0	2	22	1	21	3e-05
smo-miR156d	TTGACAGAAGAGAGGGAGCAC	6	21	MIMAT0005216 Selaginella moellendorffii miR156d	95.24	21	1	0	1	21	1	21	3e-05
gma-miR1511	AACCAAGCTCTGATACCATGTAGC	5	24	MIMAT0007369 Glycine max miR1511	95	20	1	0	1	20	1	20	0.0002
osa-miR171i-5p	AGGTATTGGCGTGTCTCAATC	5	21	MIMAT0022886 Oryza sativa miR171i-5p	95.24	21	1	0	1	21	1	21	3e-05
gma-miR4995	CAGTGGCTTGGTTAAGGGAACC	5	22	MIMAT0021013 Glycine max miR4995	100	18	0	0	1	18	4	21	8e-06
aly-miR396b-3p	GTTCAATAAAGCTGTGGGAAA	5	21	MIMAT0017560 Arabidopsis lyrata miR396b-3p	94.74	19	1	0	3	21	3	21	0.0005
ssp-miR1432	TCCAGGAGAGATGACACCGACT	5	22	MIMAT0020290 Saccharum ssp. miR1432	94.74	19	1	0	3	21	3	21	0.0005
aly-miR156b-3p	TGCTCACCTCTCTCTCTGTCATC	5	23	MIMAT0017400 Arabidopsis lyrata miR156b-3p	95	20	1	0	2	21	1	20	0.0001
osa-miR5077	TGTTCGGTTCACGTCGGGTTCACCA	5	25	MIMAT0020574 Oryza sativa miR5077	94.74	19	1	0	7	25	1	19	0.0006
vvi-miR845c	ATACGAGGCTCTGATACCAATTGT	4	24	MIMAT0006581 Vitis vinifera miR845c	100	18	0	0	6	23	1	18	1e-05
mtr-miR398a-5p	ATATGACACTGAGAACACAAGAAG	4	24	MIMAT0022935 Medicago truncatula miR398a-5p	100	18	0	0	4	21	5	22	1e-05
lus-miR159a	ATTGGACTGAAGGGAGCTCC	4	20	MIMAT0027182 Linum usitatissimum miR159a	94.74	19	1	0	1	19	1	19	0.0004
vvi-miR845e	AACCGGGCTCTGATACCAATTGAT	3	24	MIMAT0006583 Vitis vinifera miR845e	100	19	0	0	6	24	2	20	2e-06
zma-miR169e	ATAGGCGGTCTCCTTGGCTAATC	3	23	MIMAT0001736 Zea mays miR169e	94.74	19	1	0	2	20	19	1	0.0006
vvi-miR3630-3p	ATGGGAATCTCTCTGATGCTG	3	21	MIMAT0018028 Vitis vinifera miR3630-3p	100	18	0	0	2	19	3	20	8e-06
osa-miR396e-3p	CTCCACGGGCTTTCTTGAACT	3	21	MIMAT0015159 Oryza sativa miR396e-3p	94.74	19	1	0	2	20	22	4	0.0005
pta-miR1310	GAGGCATCGGGGGCGCAACGCC	3	22	MIMAT0009127 Pinus taeda miR1310	95	20	1	0	3	22	1	20	0.0001
zma-miR156j-3p	TGCTCACTGCTCTCTCTGTCATC	3	23	MIMAT0015175 Zea mays miR156j-3p	91.3	23	2	0	1	23	1	23	0.0006
stu-miR7122-5p	TTATACAGAGAAACCGCGGTCG	3	22	MIMAT0031224 Solanum tuberosum miR7122-5p	95.45	22	1	0	1	22	1	22	8e-06
zma-miR159g-3p	TTTGGATTGAAGGGAGTTCTA	3	21	MIMAT0013976 Zea mays miR159g-3p	95	20	1	0	1	20	1	20	0.0001
osa-miR5801	ACAACGATCGAAATCGATTT	2	20	MIMAT0023270 Oryza sativa miR5801	94.74	19	1	0	2	20	22	4	0.0004
stu-miR172c-3p	AGAATCTTGATGATGCTGCAT	2	21	MIMAT0031289 Solanum tuberosum miR172c-3p	100	19	0	0	1	19	1	19	2e-06
tcc-miR172d	AGAATCTTGATGATGCTGCTC	2	21	MIMAT0020416 Theobroma cacao miR172d	94.74	19	1	0	1	19	1	19	0.0005
osa-miR444f	CAGTTGTTGCCTCAAGCTTGC	2	21	MIMAT0005976 Oryza sativa miR444f	100	19	0	0	1	19	3	21	2e-06
gma-miR169l-3p	CGGCAAGTCGTTTTTGGCTAC	2	21	MIMAT0022994 Glycine max miR169l-3p	95	20	1	0	2	21	3	22	0.0001
stu-miR8005c	CTAAACCCTAAACTCTAAACCCT	2	23	MIMAT0030897 Solanum tuberosum miR8005c	94.74	19	1	0	1	19	19	1	0.0006
hci-miR156a	TGACAGAAGAGAGTGAGTAC	2	20	MIMAT0025490 Helianthus ciliaris miR156a	100	20	0	0	1	20	1	20	5e-07
ppt-miR408a	TGCACTGCCTCTTCCCTGTTT	2	21	MIMAT0004356 Physcomitrella patens miR408a	94.74	19	1	0	1	19	2	20	0.0005
zma-miR162-5p	TGGGCGCAGCGGTTTATCGATC	2	22	MIMAT0015147 Zea mays miR162-5p	95.24	21	1	0	2	22	1	21	3e-05
gma-miR396j	TTCCACAGCTTTCTTGAATTC	2	21	MIMAT0023214 Glycine max miR396j	94.74	19	1	0	1	19	19	1	0.0005
smo-miR1088-3p	TTGACAGAAGATAAAGAGCAC	2	21	MIMAT0005241 Selaginella moellendorffii miR1088-3p	94.74	19	1	0	3	21	21	3	0.0005
pta-miR156b	TTGACAGAAGATAGAGAGCACAG	2	23	MIMAT0004989 Pinus taeda miR156b	100	18	0	0	5	22	1	18	9e-06
smo-miR171b	TTGAGCCGTGCCAATATCACG	2	21	MIMAT0005224 Selaginella moellendorffii miR171b	100	19	0	0	2	20	1	19	2e-06
vun-miR2118	TTGCCGATTCCTCCCATTCCTA	2	22	MIMAT0022767 Vigna unguiculata miR2118	95.45	22	1	0	1	22	1	22	8e-06
gra-miR482	TTTCCAATACCTCCCATTCT	2	20	MIMAT0014329 Gossypium raimondii miR482	94.74	19	1	0	1	19	3	21	0.0004
bdi-miR7782-3p	AACATGGTATCAGAGCAGCTCCTC	1	24	MIMAT0030319 Brachypodium distachyon miR7782-3p	100	18	0	0	1	18	20	3	1e-05
ath-miR829.1	AAGAAGAGCTCTGATACCAAATGA	1	24	MIMAT0004245 Arabidopsis thaliana miR829.1	100	18	0	0	7	24	1	18	1e-05
bdi-miR7762-5p	AAGAGAACTTGGTCATTAACTTGA	1	24	MIMAT0030270 Brachypodium distachyon miR7762-5p	94.74	19	1	0	3	21	20	2	0.0006
mtr-miR2650	AAGAGGACTGAAAACATTTTTAAA	1	24	MIMAT0013422 Medicago truncatula miR2650	94.74	19	1	0	5	23	22	4	0.0006
nta-miR6157	AATGGTAGACGTAGGATTTGAA	1	22	MIMAT0024760 Nicotiana tabacum miR6157	100	20	0	0	3	22	1	20	5e-07
pab-miR1863	ACGCCGCTCTGATACCATGATAGA	1	24	MIMAT0018163 Picea abies miR1863	94.74	19	1	0	6	24	2	20	0.0006
stu-miR319a-5p	AGAGCTTCCTTCGGTCCACCC	1	21	MIMAT0031277 Solanum tuberosum miR319a-5p	94.74	19	1	0	1	19	1	19	0.0005
aly-miR845b-3p	AGCCGAGCTCTGATACCAAATGAT	1	24	MIMAT0017634 Arabidopsis lyrata miR845b-3p	100	18	0	0	7	24	3	20	1e-05
ppt-miR1039-5p	AGGAGAGAGAGACCCAAAGACTC	1	23	MIMAT0005148 Physcomitrella patens miR1039-5p	95	20	1	0	1	20	20	1	0.0001
zma-miR396e-3p	AGGGTCAAGAAAGCTGTGGGAAGG	1	24	MIMAT0015349 Zea mays miR396e-3p	95.24	21	1	0	3	23	1	21	4e-05
aly-miR393b-3p	ATCATGCGATCTTTTTGGATA	1	21	MIMAT0017542 Arabidopsis lyrata miR393b-3p	95	20	1	0	1	20	1	20	0.0001
mdm-miR393e	ATCATGCGATTCCTTCGGAAT	1	21	MIMAT0026062 Malus domestica miR393e	94.74	19	1	0	1	19	1	19	0.0005
ptc-miR393a-3p	ATCATGCTATCCCTTTGGACT	1	21	MIMAT0022908 Populus trichocarpa miR393a-3p	100	19	0	0	1	19	1	19	2e-06
stu-miR8021	ATTCAAGGATCAAACTCGAGACCT	1	24	MIMAT0030920 Solanum tuberosum miR8021	95.83	24	1	0	1	24	1	24	6e-07
aly-miR164a-3p	CACGTGCTCCCCTTCTCCAAC	1	21	MIMAT0017450 Arabidopsis lyrata miR164a-3p	95.24	21	1	0	1	21	1	21	3e-05
zma-miR164g-3p	CACGTGCTCCTCTTCTCCAAC	1	21	MIMAT0015319 Zea mays miR164g-3p	94.74	19	1	0	1	19	1	19	0.0005
ghr-miR169b	CAGCCAAGGATGACTTGCC	1	19	MIMAT0029157 Gossypium hirsutum miR169b	94.74	19	1	0	1	19	1	19	0.0004
ppe-miR169l	CAGCCAAGGATGACTTGCCGA	1	21	MIMAT0031465 Prunus persica miR169l	94.74	19	1	0	2	20	2	20	0.0005
vvi-miR169i	CAGCCAAGGATGACTTGCCGG	1	21	MIMAT0006547 Vitis vinifera miR169i	94.74	19	1	0	2	20	2	20	0.0005
zma-miR169c-3p	CCGGCAAGTTTGTCCTTGGCTAC	1	23	MIMAT0015193 Zea mays miR169c-3p	95.24	21	1	0	3	23	1	21	4e-05
ppt-miR414	CGAGACGAGGATGATGATGATGAG	1	24	MIMAT0004357 Physcomitrella patens miR414	95	20	1	0	4	23	20	1	0.0002
hvu-miR6214	CTCAATGTCGTCCTCGTCGTCGTC	1	24	MIMAT0024842 Hordeum vulgare miR6214	94.74	19	1	0	6	24	20	2	0.0006
ptc-miR159e	CTTGGGTTGAAGGGAGCTCC	1	20	MIMAT0001905 Populus trichocarpa miR159e	95	20	1	0	1	20	1	20	0.0001
ath-miR5021	CTTTCTTCTTCTTCTTCTCAC	1	21	MIMAT0020525 Arabidopsis thaliana miR5021	100	19	0	0	2	20	19	1	2e-06
ppe-miR1511-5p	GAACAACATGGCTCTGATACCACT	1	24	MIMAT0031521 Prunus persica miR1511-5p	94.74	19	1	0	5	23	20	2	0.0006
nta-miR1919	GAGCGAGTCATCTGTGACAGG	1	21	MIMAT0024726 Nicotiana tabacum miR1919	100	21	0	0	1	21	1	21	1e-07
tae-miR1134	GCCGGAACAAGAAGAAGAAGAAGA	1	24	MIMAT0005369 Triticum aestivum miR1134	94.74	19	1	0	6	24	5	23	0.0006
osa-miR169p	GGCAAGTTTGTCCTTGGCTACC	1	22	MIMAT0001061 Oryza sativa miR169p	100	20	0	0	1	20	20	1	5e-07
hbr-miR6485	TAGGATGTAGAAGATCATAACATG	1	24	MIMAT0025295 Hevea brasiliensis miR6485	95	20	1	0	1	20	1	20	0.0002
zma-miR171l-5p	TATTGGCGTGCCTCAATCTGAAGAC	1	25	MIMAT0015330 Zea mays miR171l-5p	100	18	0	0	1	18	1	18	9e-06
zma-miR397a-5p	TCATTGAGTGCAGCGTTGAGG	1	21	MIMAT0014018 Zea mays miR397a-5p	94.74	19	1	0	1	19	1	19	0.0005
osa-miR166c-5p	TCGGACCAGGCAACATTCCCC	1	21	MIMAT0022857 Oryza sativa miR166c-5p	94.74	19	1	0	1	19	19	1	0.0005
ptc-miR482a.2	TCTTGCCTATTCCTCCCATCCC	1	22	MIMAT0006785 Populus trichocarpa miR482a.2	94.74	19	1	0	1	19	1	19	0.0005
ptc-miR482c-3p	TCTTTCCGATTCCTCCCATCCC	1	22	MIMAT0025278 Populus trichocarpa miR482c-3p	94.74	19	1	0	1	19	1	19	0.0005
aly-miR395c-3p	TGAAGTGTTTGGGGGAACTT	1	20	MIMAT0017550 Arabidopsis lyrata miR395c-3p	95	20	1	0	1	20	2	21	0.0001
tcc-miR530a	TGCATTTGCACCTGCACCTAA	1	21	MIMAT0020446 Theobroma cacao miR530a	100	19	0	0	1	19	1	19	2e-06
ghr-miR399c	TGCCAAAGGAGAGTTGCCCTT	1	21	MIMAT0014349 Gossypium hirsutum miR399c	95.24	21	1	0	1	21	1	21	3e-05
zma-miR156k-3p	TGCTCGCTCCTCTTTCTGTCGGC	1	23	MIMAT0015208 Zea mays miR156k-3p	94.74	19	1	0	2	20	1	19	0.0006
osa-miR156j-3p	TGCTCGCTCCTCTTTCTGTTT	1	21	MIMAT0022850 Oryza sativa miR156j-3p	100	18	0	0	2	19	1	18	8e-06
bdi-miR7750-3p	TGTGTCGGCACTGATACAGACGC	1	23	MIMAT0030241 Brachypodium distachyon miR7750-3p	94.74	19	1	0	4	22	5	23	0.0006
ath-miR845b	TTAGCTCTGATACCAAACTGATAC	1	24	MIMAT0004317 Arabidopsis thaliana miR845b	94.74	19	1	0	4	22	3	21	0.0006
osa-miR396f-3p	TTCAAGAAAGTCCTTGGATTTT	1	22	MIMAT0015292 Oryza sativa miR396f-3p	100	18	0	0	1	18	5	22	8e-06
zma-miR393a-3p	TTCCAAAGGGATTGCATTGATC	1	22	MIMAT0015207 Zea mays miR393a-3p	95.24	21	1	0	1	21	21	1	3e-05
stu-miR171b-5p	TTGAGCCACGTCAATATCTCT	1	21	MIMAT0031247 Solanum tuberosum miR171b-5p	94.74	19	1	0	1	19	19	1	0.0005
smo-miR171c	TTGAGCCGCGCCAATATCACT	1	21	MIMAT0005225 Selaginella moellendorffii miR171c	94.74	19	1	0	1	19	1	19	0.0005
ghr-miR156c	TTGTCAGAAGAGAGTGAGCAC	1	21	MIMAT0005808 Gossypium hirsutum miR156c	100	20	0	0	2	21	1	20	5e-07
zma-miR2118f	TTTCCAATGCCTCCCATGCCTA	1	22	MIMAT0011765 Zea mays miR2118f	94.74	19	1	0	4	22	4	22	0.0005
hbr-miR159b	TTTGCATAACTCAGGAGCTTTTTTT	1	25	MIMAT0025294 Hevea brasiliensis miR159b	94.74	19	1	0	2	20	1	19	0.0006
gma-miR319f	TTTGGATTGAAGGGGCCTCTA	1	21	MIMAT0020994 Glycine max miR319f	94.74	19	1	0	2	20	1	19	0.0005
nta-miR6146b	TTTGTCCAATGAAATACTTATC	1	22	MIMAT0024735 Nicotiana tabacum miR6146b	100	22	0	0	1	22	1	22	3e-08
stu-miR8036-3p	TTTGTCTTTCCGATACCTCCCA	1	22	MIMAT0030946 Solanum tuberosum miR8036-3p	95	20	1	0	3	22	3	22	0.0001
cme-miR828	TTTTGCTCAAGTGAGTATTCCA	1	22	MIMAT0026161 Cucumis melo miR828	95	20	1	0	3	22	3	22	0.0001

## Sheet: miRNA Only in GN1
Plants miRNA (Subject)	Query (Reads)	No. of reads	Query Length	Description	% Identity	Alignment length	Mismatches	Gaps	Q. start	Q. end	S. start	S. end	E-value
zma-miR393b-3p	TCCAAAGGGATCGCATTGATCT	135	22	MIMAT0015334 Zea mays miR393b-3p	95	20	1	0	1	20	20	1	0.0001
zma-miR159c-5p	ATTGGATTGAAGGGAGCTCTA	27	21	MIMAT0015178 Zea mays miR159c-5p	94.74	19	1	0	1	19	19	1	0.0005
zma-miR164h-5p	TGGAGAAGCAGGGTACGTGCA	26	21	MIMAT0013985 Zea mays miR164h-5p	94.74	19	1	0	1	19	1	19	0.0005
mtr-miR166d	TCGGGCCAGGCTTCATTCCCC	21	21	MIMAT0011068 Medicago truncatula miR166d	95.24	21	1	0	1	21	1	21	3e-05
gma-miR5368	CAAGGGACAGTCTCAGGTAGACA	12	23	MIMAT0021602 Glycine max miR5368	100	19	0	0	5	23	1	19	2e-06
peu-miR2916	GGGGGCTCGAAGACGATCAGATACC	11	25	MIMAT0012884 Populus euphratica miR2916	94.74	19	1	0	1	19	2	20	0.0006
osa-miR5077	GTTCACGTCGGGTTCACCA	10	19	MIMAT0020574 Oryza sativa miR5077	94.74	19	1	0	1	19	1	19	0.0004
stu-miR156d-3p	TCTCTATGCTTCTGTCATCACC	9	22	MIMAT0031300 Solanum tuberosum miR156d-3p	100	20	0	0	1	20	3	22	5e-07
zma-miR156a-3p	GCTCACGTCTCTCTCTGTCAGC	6	22	MIMAT0015129 Zea mays miR156a-3p	95.24	21	1	0	1	21	1	21	3e-05
gma-miR4995	CAGTGGCTTGGTTAAGGGAACCC	5	23	MIMAT0021013 Glycine max miR4995	100	18	0	0	1	18	4	21	9e-06
osa-miR444f	TATGCAGTTGTTGCCTCAAGC	5	21	MIMAT0005976 Oryza sativa miR444f	100	19	0	0	3	21	1	19	2e-06
cca-miR396a-3p	TCCCACAGCTTTCCTGAACTG	5	21	MIMAT0024530 Cynara cardunculus miR396a-3p	94.74	19	1	0	1	19	19	1	0.0005
gma-miR1511	CAGAACCAGGCTCTGATACCAGTT	4	24	MIMAT0007369 Glycine max miR1511	100	18	0	0	4	21	1	18	1e-05
tcc-miR169i	TAGCCAAGGATGACTTGCCT	4	20	MIMAT0020399 Theobroma cacao miR169i	95	20	1	0	1	20	1	20	0.0001
osa-miR5083	CAGACTACAATTATCTGATC	3	20	MIMAT0020583 Oryza sativa miR5083	100	19	0	0	2	20	1	19	2e-06
zma-miR156i-3p	GCTCACTGCTCTCTCTGTCATCC	3	23	MIMAT0015131 Zea mays miR156i-3p	95.45	22	1	0	1	22	1	22	9e-06
zma-miR156e-3p	GCTCACTTCTCTCTCTGTCAGC	3	22	MIMAT0015128 Zea mays miR156e-3p	95	20	1	0	1	20	1	20	0.0001
zma-miR156k-3p	GCTCGCTCCTCTTTCTGTCGGC	3	22	MIMAT0015208 Zea mays miR156k-3p	94.74	19	1	0	1	19	1	19	0.0005
bdi-miR7732-3p	ACGGATCGAGATCGTCGAGGAAGA	2	24	MIMAT0030199 Brachypodium distachyon miR7732-3p	94.74	19	1	0	4	22	1	19	0.0006
aly-miR845a-3p	ATCAACTGGTATCAGAGCGGGGTT	2	24	MIMAT0017632 Arabidopsis lyrata miR845a-3p	100	18	0	0	1	18	20	3	1e-05
zma-miR396b-3p	GTTCAATAAAGCTGTGGGAGA	2	21	MIMAT0015167 Zea mays miR396b-3p	100	19	0	0	1	19	1	19	2e-06
hvu-miR6208	TGCATCAAGATCGTCTCATCCTCT	2	24	MIMAT0024836 Hordeum vulgare miR6208	95	20	1	0	1	20	2	21	0.0002
zma-miR160a-3p	TGGCGTGCAAGGAGCCAAGCA	2	21	MIMAT0015132 Zea mays miR160a-3p	94.74	19	1	0	3	21	1	19	0.0005
pta-miR1310	TTAGAGGCATCGGGGGCGCAACGC	2	24	MIMAT0009127 Pinus taeda miR1310	94.74	19	1	0	6	24	1	19	0.0006
vvi-miR845c	AAACGAGGCTCTGATACCAATTGT	1	24	MIMAT0006581 Vitis vinifera miR845c	100	18	0	0	6	23	1	18	1e-05
sbi-miR5564b	ACACAAGGTGTTCGACGAATTGCT	1	24	MIMAT0022242 Sorghum bicolor miR5564b	95	20	1	0	4	23	20	1	0.0002
aly-miR845b-5p	ACGTTGCTCTGATACCAATTGTTAA	1	25	MIMAT0017633 Arabidopsis lyrata miR845b-5p	100	20	0	0	2	21	21	2	6e-07
osa-miR5523	ACTAGTAAATATGTTCCTCCTCAT	1	24	MIMAT0022157 Oryza sativa miR5523	100	22	0	0	2	23	22	1	4e-08
pab-miR1863	ATTGCTCTGATACCATGTTAGAAA	1	24	MIMAT0018163 Picea abies miR1863	100	19	0	0	4	22	2	20	2e-06
zma-miR169e	CAGGCAGTCTCCTTGGCTACC	1	21	MIMAT0001736 Zea mays miR169e	100	18	0	0	2	19	18	1	8e-06
zma-miR164c-3p	CATGTGCCCATCTTCTCCATC	1	21	MIMAT0015139 Zea mays miR164c-3p	95.24	21	1	0	1	21	1	21	3e-05
zma-miR168b-3p	CCCGCCTTGCACCAAGTGAAT	1	21	MIMAT0015192 Zea mays miR168b-3p	95	20	1	0	1	20	1	20	0.0001
stu-miR4376-5p	CCGCAGGAGAGATGATGCTC	1	20	MIMAT0031274 Solanum tuberosum miR4376-5p	100	18	0	0	2	19	3	20	7e-06
zma-miR169c-3p	CCGGCAAGTTTGTCCTTGGCTACG	1	24	MIMAT0015193 Zea mays miR169c-3p	95.24	21	1	0	3	23	1	21	4e-05
stu-miR396-3p	CTCAAGAAAGCTGTGGGAAAA	1	21	MIMAT0031336 Solanum tuberosum miR396-3p	100	18	0	0	3	20	4	21	8e-06
osa-miR396e-3p	CTCCATAGGCTTTCTTGAACT	1	21	MIMAT0015159 Oryza sativa miR396e-3p	94.74	19	1	0	2	20	22	4	0.0005
gma-miR169l-3p	GGCAAGTTGTCTTTGGCTACA	1	21	MIMAT0022994 Glycine max miR169l-3p	95	20	1	0	1	20	3	22	0.0001
stu-miR169c-3p	GGCAGTCTCCTTGGCTACC	1	19	MIMAT0031364 Solanum tuberosum miR169c-3p	100	18	0	0	2	19	1	18	7e-06
stu-miR169a-3p	GGCAGTCTCCTTGGCTACT	1	19	MIMAT0031360 Solanum tuberosum miR169a-3p	100	18	0	0	2	19	1	18	7e-06
han-miR3630-3p	GGGAATCTCTCTGATGCT	1	18	MIMAT0025526 Helianthus annuus miR3630-3p	100	18	0	0	1	18	4	21	6e-06
vvi-miR845e	TATCAATTGGTATCAGAGCGACGAT	1	25	MIMAT0006583 Vitis vinifera miR845e	100	18	0	0	2	19	20	3	9e-06
vvi-miR3630-3p	TATGGGAATCTCTCTGATGCT	1	21	MIMAT0018028 Vitis vinifera miR3630-3p	100	18	0	0	3	20	3	20	8e-06
cca-miR396c	TCCCACAGCTTTCTTGAACTG	1	21	MIMAT0024561 Cynara cardunculus miR396c	100	18	0	0	1	18	18	1	8e-06
zma-miR166h-5p	TCGGACCGGGCGTCATTCCCC	1	21	MIMAT0015148 Zea mays miR166h-5p	94.74	19	1	0	1	19	19	1	0.0005
stu-miR477b-5p	TCTCTCTCCCTCAAAGGTTTCTCT	1	24	MIMAT0031328 Solanum tuberosum miR477b-5p	94.74	19	1	0	4	22	2	20	0.0006
osa-miR535-3p	TGACAACGAGAGAAAGCACGC	1	21	MIMAT0022927 Oryza sativa miR535-3p	94.74	19	1	0	1	19	19	1	0.0005
ptc-miR171l-5p	TGAGCCGAACCAATATCACTC	1	21	MIMAT0002095 Populus trichocarpa miR171l-5p	94.74	19	1	0	1	19	20	2	0.0005
ppt-miR408a	TGCACTGCCTCTTCCCTGTTTT	1	22	MIMAT0004356 Physcomitrella patens miR408a	94.74	19	1	0	1	19	2	20	0.0005
osa-miR171e-5p	TGTTGGCCCGGCTCACTCAGA	1	21	MIMAT0022879 Oryza sativa miR171e-5p	95.24	21	1	0	1	21	1	21	3e-05
gma-miR396j	TTCCACAGCTTTCTTGAATTT	1	21	MIMAT0023214 Glycine max miR396j	94.74	19	1	0	1	19	19	1	0.0005
nta-miR482d	TTCCCGACTCCCCCCATACCAC	1	22	MIMAT0024776 Nicotiana tabacum miR482d	100	22	0	0	1	22	1	22	3e-08
hci-miR156a	TTGACAGAAGAGAGTGAGTTT	1	21	MIMAT0025490 Helianthus ciliaris miR156a	100	18	0	0	2	19	1	18	8e-06
osa-miR159a.2	TTGCATGACCCAGGAGCTGC	1	20	MIMAT0009200 Oryza sativa miR159a.2	95	20	1	0	1	20	1	20	0.0001
hbr-miR159b	TTTGCATAACTCAGGAGCTTT	1	21	MIMAT0025294 Hevea brasiliensis miR159b	94.74	19	1	0	2	20	1	19	0.0005
cme-miR828	TTTTGCTCAAGTGAGTATTCC	1	21	MIMAT0026161 Cucumis melo miR828	94.74	19	1	0	3	21	3	21	0.0005

## Sheet: miRNA Only in NR1
Plants miRNA (Subject)	Query (Reads)	No. of reads	Query Length	Description	% Identity	Alignment length	Mismatches	Gaps	Q. start	Q. end	S. start	S. end	E-value
zma-miR393b-3p	TTCCAAAGGGATCGCATTGATC	327	22	MIMAT0015334 Zea mays miR393b-3p	95	20	1	0	2	21	20	1	0.0001
ppe-miR482e	TTGCCGATTCCTCCCATGCCGA	309	22	MIMAT0027318 Prunus persica miR482e	95	20	1	0	1	20	1	20	0.0001
zma-miR396b-3p	TTCAATAAAGCTGTGGGAGA	47	20	MIMAT0015167 Zea mays miR396b-3p	100	18	0	0	1	18	2	19	7e-06
peu-miR2916	AAAGTTGGGGGCTCGAAGACGATCA	34	25	MIMAT0012884 Populus euphratica miR2916	95	20	1	0	6	25	1	20	0.0001
zma-miR156a-3p	GCTCACGTCTCTCTCTGTCATC	34	22	MIMAT0015129 Zea mays miR156a-3p	95	20	1	0	1	20	1	20	0.0001
cca-miR396c	GTTCAGGAAAGCTGTGGGAAT	33	21	MIMAT0024561 Cynara cardunculus miR396c	94.74	19	1	0	2	20	1	19	0.0005
gma-miR5368	CCAAGGGACAGTCTCAGGTAGACA	19	24	MIMAT0021602 Glycine max miR5368	100	19	0	0	6	24	1	19	2e-06
bdi-miR399a	TGCCAAAGGAGAATTGCCCTG	18	21	MIMAT0012187 Brachypodium distachyon miR399a	95.24	21	1	0	1	21	1	21	3e-05
zma-miR156e-3p	GCTCACTACTCTCTCTGTCATCTC	15	24	MIMAT0015128 Zea mays miR156e-3p	95.45	22	1	0	1	22	1	22	1e-05
sbi-miR1432	TCCAGGAGAGATGACACCGAGT	10	22	MIMAT0011390 Sorghum bicolor miR1432	100	18	0	0	3	20	3	20	8e-06
osa-miR396c-3p	TCAATAAAGCTGTGGGAAGTC	9	21	MIMAT0022865 Oryza sativa miR396c-3p	94.74	19	1	0	1	19	3	21	0.0005
stu-miR477b-5p	TCTCTCTCCCTCAAAGGTTTCT	8	22	MIMAT0031328 Solanum tuberosum miR477b-5p	94.74	19	1	0	4	22	2	20	0.0005
osa-miR2118r	TTTCCAATGCCTCCCATGCCT	8	21	MIMAT0011757 Oryza sativa miR2118r	100	18	0	0	4	21	4	21	8e-06
zma-miR156i-3p	TGCTCACTGCTCTCTCTGTCAT	7	22	MIMAT0015131 Zea mays miR156i-3p	95.24	21	1	0	2	22	1	21	3e-05
zma-miR159c-5p	TTTGGATCGAAGGGAGCTCTA	7	21	MIMAT0015178 Zea mays miR159c-5p	100	18	0	0	2	19	18	1	8e-06
zma-miR164c-3p	TCATGTGCCCATCTTCTCCATC	6	22	MIMAT0015139 Zea mays miR164c-3p	95.24	21	1	0	2	22	1	21	3e-05
gma-miR1511	AACCAAGCTCTGATACCATGTAGC	5	24	MIMAT0007369 Glycine max miR1511	95	20	1	0	1	20	1	20	0.0002
gma-miR4995	CAGTGGCTTGGTTAAGGGAACC	5	22	MIMAT0021013 Glycine max miR4995	100	18	0	0	1	18	4	21	8e-06
aly-miR396b-3p	GTTCAATAAAGCTGTGGGAAA	5	21	MIMAT0017560 Arabidopsis lyrata miR396b-3p	94.74	19	1	0	3	21	3	21	0.0005
aly-miR156b-3p	TGCTCACCTCTCTCTCTGTCATC	5	23	MIMAT0017400 Arabidopsis lyrata miR156b-3p	95	20	1	0	2	21	1	20	0.0001
osa-miR5077	TGTTCGGTTCACGTCGGGTTCACCA	5	25	MIMAT0020574 Oryza sativa miR5077	94.74	19	1	0	7	25	1	19	0.0006
vvi-miR845c	ATACGAGGCTCTGATACCAATTGT	4	24	MIMAT0006581 Vitis vinifera miR845c	100	18	0	0	6	23	1	18	1e-05
mtr-miR398a-5p	ATATGACACTGAGAACACAAGAAG	4	24	MIMAT0022935 Medicago truncatula miR398a-5p	100	18	0	0	4	21	5	22	1e-05
lus-miR159a	ATTGGACTGAAGGGAGCTCC	4	20	MIMAT0027182 Linum usitatissimum miR159a	94.74	19	1	0	1	19	1	19	0.0004
vvi-miR845e	AACCGGGCTCTGATACCAATTGAT	3	24	MIMAT0006583 Vitis vinifera miR845e	100	19	0	0	6	24	2	20	2e-06
zma-miR169e	ATAGGCGGTCTCCTTGGCTAATC	3	23	MIMAT0001736 Zea mays miR169e	94.74	19	1	0	2	20	19	1	0.0006
vvi-miR3630-3p	ATGGGAATCTCTCTGATGCTG	3	21	MIMAT0018028 Vitis vinifera miR3630-3p	100	18	0	0	2	19	3	20	8e-06
osa-miR396e-3p	CTCCACGGGCTTTCTTGAACT	3	21	MIMAT0015159 Oryza sativa miR396e-3p	94.74	19	1	0	2	20	22	4	0.0005
pta-miR1310	GAGGCATCGGGGGCGCAACGCC	3	22	MIMAT0009127 Pinus taeda miR1310	95	20	1	0	3	22	1	20	0.0001
zma-miR156j-3p	TGCTCACTGCTCTCTCTGTCATC	3	23	MIMAT0015175 Zea mays miR156j-3p	91.3	23	2	0	1	23	1	23	0.0006
stu-miR7122-5p	TTATACAGAGAAACCGCGGTCG	3	22	MIMAT0031224 Solanum tuberosum miR7122-5p	95.45	22	1	0	1	22	1	22	8e-06
zma-miR159g-3p	TTTGGATTGAAGGGAGTTCTA	3	21	MIMAT0013976 Zea mays miR159g-3p	95	20	1	0	1	20	1	20	0.0001
osa-miR5801	ACAACGATCGAAATCGATTT	2	20	MIMAT0023270 Oryza sativa miR5801	94.74	19	1	0	2	20	22	4	0.0004
tcc-miR172d	AGAATCTTGATGATGCTGCTC	2	21	MIMAT0020416 Theobroma cacao miR172d	94.74	19	1	0	1	19	1	19	0.0005
osa-miR444f	CAGTTGTTGCCTCAAGCTTGC	2	21	MIMAT0005976 Oryza sativa miR444f	100	19	0	0	1	19	3	21	2e-06
gma-miR169l-3p	CGGCAAGTCGTTTTTGGCTAC	2	21	MIMAT0022994 Glycine max miR169l-3p	95	20	1	0	2	21	3	22	0.0001
stu-miR8005c	CTAAACCCTAAACTCTAAACCCT	2	23	MIMAT0030897 Solanum tuberosum miR8005c	94.74	19	1	0	1	19	19	1	0.0006
hci-miR156a	TGACAGAAGAGAGTGAGTAC	2	20	MIMAT0025490 Helianthus ciliaris miR156a	100	20	0	0	1	20	1	20	5e-07
ppt-miR408a	TGCACTGCCTCTTCCCTGTTT	2	21	MIMAT0004356 Physcomitrella patens miR408a	94.74	19	1	0	1	19	2	20	0.0005
gma-miR396j	TTCCACAGCTTTCTTGAATTC	2	21	MIMAT0023214 Glycine max miR396j	94.74	19	1	0	1	19	19	1	0.0005
smo-miR1088-3p	TTGACAGAAGATAAAGAGCAC	2	21	MIMAT0005241 Selaginella moellendorffii miR1088-3p	94.74	19	1	0	3	21	21	3	0.0005
pta-miR156b	TTGACAGAAGATAGAGAGCACAG	2	23	MIMAT0004989 Pinus taeda miR156b	100	18	0	0	5	22	1	18	9e-06
vun-miR2118	TTGCCGATTCCTCCCATTCCTA	2	22	MIMAT0022767 Vigna unguiculata miR2118	95.45	22	1	0	1	22	1	22	8e-06
gra-miR482	TTTCCAATACCTCCCATTCT	2	20	MIMAT0014329 Gossypium raimondii miR482	94.74	19	1	0	1	19	3	21	0.0004
bdi-miR7782-3p	AACATGGTATCAGAGCAGCTCCTC	1	24	MIMAT0030319 Brachypodium distachyon miR7782-3p	100	18	0	0	1	18	20	3	1e-05
ath-miR829.1	AAGAAGAGCTCTGATACCAAATGA	1	24	MIMAT0004245 Arabidopsis thaliana miR829.1	100	18	0	0	7	24	1	18	1e-05
bdi-miR7762-5p	AAGAGAACTTGGTCATTAACTTGA	1	24	MIMAT0030270 Brachypodium distachyon miR7762-5p	94.74	19	1	0	3	21	20	2	0.0006
mtr-miR2650	AAGAGGACTGAAAACATTTTTAAA	1	24	MIMAT0013422 Medicago truncatula miR2650	94.74	19	1	0	5	23	22	4	0.0006
nta-miR6157	AATGGTAGACGTAGGATTTGAA	1	22	MIMAT0024760 Nicotiana tabacum miR6157	100	20	0	0	3	22	1	20	5e-07
pab-miR1863	ACGCCGCTCTGATACCATGATAGA	1	24	MIMAT0018163 Picea abies miR1863	94.74	19	1	0	6	24	2	20	0.0006
stu-miR319a-5p	AGAGCTTCCTTCGGTCCACCC	1	21	MIMAT0031277 Solanum tuberosum miR319a-5p	94.74	19	1	0	1	19	1	19	0.0005
ppt-miR1039-5p	AGGAGAGAGAGACCCAAAGACTC	1	23	MIMAT0005148 Physcomitrella patens miR1039-5p	95	20	1	0	1	20	20	1	0.0001
zma-miR396e-3p	AGGGTCAAGAAAGCTGTGGGAAGG	1	24	MIMAT0015349 Zea mays miR396e-3p	95.24	21	1	0	3	23	1	21	4e-05
aly-miR393b-3p	ATCATGCGATCTTTTTGGATA	1	21	MIMAT0017542 Arabidopsis lyrata miR393b-3p	95	20	1	0	1	20	1	20	0.0001
mdm-miR393e	ATCATGCGATTCCTTCGGAAT	1	21	MIMAT0026062 Malus domestica miR393e	94.74	19	1	0	1	19	1	19	0.0005
ptc-miR393a-3p	ATCATGCTATCCCTTTGGACT	1	21	MIMAT0022908 Populus trichocarpa miR393a-3p	100	19	0	0	1	19	1	19	2e-06
stu-miR8021	ATTCAAGGATCAAACTCGAGACCT	1	24	MIMAT0030920 Solanum tuberosum miR8021	95.83	24	1	0	1	24	1	24	6e-07
aly-miR164a-3p	CACGTGCTCCCCTTCTCCAAC	1	21	MIMAT0017450 Arabidopsis lyrata miR164a-3p	95.24	21	1	0	1	21	1	21	3e-05
zma-miR164g-3p	CACGTGCTCCTCTTCTCCAAC	1	21	MIMAT0015319 Zea mays miR164g-3p	94.74	19	1	0	1	19	1	19	0.0005
ghr-miR169b	CAGCCAAGGATGACTTGCC	1	19	MIMAT0029157 Gossypium hirsutum miR169b	94.74	19	1	0	1	19	1	19	0.0004
vvi-miR169i	CAGCCAAGGATGACTTGCCGG	1	21	MIMAT0006547 Vitis vinifera miR169i	94.74	19	1	0	2	20	2	20	0.0005
zma-miR169c-3p	CCGGCAAGTTTGTCCTTGGCTAC	1	23	MIMAT0015193 Zea mays miR169c-3p	95.24	21	1	0	3	23	1	21	4e-05
ppt-miR414	CGAGACGAGGATGATGATGATGAG	1	24	MIMAT0004357 Physcomitrella patens miR414	95	20	1	0	4	23	20	1	0.0002
ptc-miR159e	CTTGGGTTGAAGGGAGCTCC	1	20	MIMAT0001905 Populus trichocarpa miR159e	95	20	1	0	1	20	1	20	0.0001
ath-miR5021	CTTTCTTCTTCTTCTTCTCAC	1	21	MIMAT0020525 Arabidopsis thaliana miR5021	100	19	0	0	2	20	19	1	2e-06
ppe-miR1511-5p	GAACAACATGGCTCTGATACCACT	1	24	MIMAT0031521 Prunus persica miR1511-5p	94.74	19	1	0	5	23	20	2	0.0006
nta-miR1919	GAGCGAGTCATCTGTGACAGG	1	21	MIMAT0024726 Nicotiana tabacum miR1919	100	21	0	0	1	21	1	21	1e-07
tae-miR1134	GCCGGAACAAGAAGAAGAAGAAGA	1	24	MIMAT0005369 Triticum aestivum miR1134	94.74	19	1	0	6	24	5	23	0.0006
hbr-miR6485	TAGGATGTAGAAGATCATAACATG	1	24	MIMAT0025295 Hevea brasiliensis miR6485	95	20	1	0	1	20	1	20	0.0002
zma-miR171l-5p	TATTGGCGTGCCTCAATCTGAAGAC	1	25	MIMAT0015330 Zea mays miR171l-5p	100	18	0	0	1	18	1	18	9e-06
zma-miR397a-5p	TCATTGAGTGCAGCGTTGAGG	1	21	MIMAT0014018 Zea mays miR397a-5p	94.74	19	1	0	1	19	1	19	0.0005
osa-miR166c-5p	TCGGACCAGGCAACATTCCCC	1	21	MIMAT0022857 Oryza sativa miR166c-5p	94.74	19	1	0	1	19	19	1	0.0005
ptc-miR482a.2	TCTTGCCTATTCCTCCCATCCC	1	22	MIMAT0006785 Populus trichocarpa miR482a.2	94.74	19	1	0	1	19	1	19	0.0005
ptc-miR482c-3p	TCTTTCCGATTCCTCCCATCCC	1	22	MIMAT0025278 Populus trichocarpa miR482c-3p	94.74	19	1	0	1	19	1	19	0.0005
tcc-miR530a	TGCATTTGCACCTGCACCTAA	1	21	MIMAT0020446 Theobroma cacao miR530a	100	19	0	0	1	19	1	19	2e-06
ghr-miR399c	TGCCAAAGGAGAGTTGCCCTT	1	21	MIMAT0014349 Gossypium hirsutum miR399c	95.24	21	1	0	1	21	1	21	3e-05
zma-miR156k-3p	TGCTCGCTCCTCTTTCTGTCGGC	1	23	MIMAT0015208 Zea mays miR156k-3p	94.74	19	1	0	2	20	1	19	0.0006
osa-miR156j-3p	TGCTCGCTCCTCTTTCTGTTT	1	21	MIMAT0022850 Oryza sativa miR156j-3p	100	18	0	0	2	19	1	18	8e-06
bdi-miR7750-3p	TGTGTCGGCACTGATACAGACGC	1	23	MIMAT0030241 Brachypodium distachyon miR7750-3p	94.74	19	1	0	4	22	5	23	0.0006
ath-miR845b	TTAGCTCTGATACCAAACTGATAC	1	24	MIMAT0004317 Arabidopsis thaliana miR845b	94.74	19	1	0	4	22	3	21	0.0006
osa-miR396f-3p	TTCAAGAAAGTCCTTGGATTTT	1	22	MIMAT0015292 Oryza sativa miR396f-3p	100	18	0	0	1	18	5	22	8e-06
zma-miR393a-3p	TTCCAAAGGGATTGCATTGATC	1	22	MIMAT0015207 Zea mays miR393a-3p	95.24	21	1	0	1	21	21	1	3e-05
stu-miR171b-5p	TTGAGCCACGTCAATATCTCT	1	21	MIMAT0031247 Solanum tuberosum miR171b-5p	94.74	19	1	0	1	19	19	1	0.0005
smo-miR171c	TTGAGCCGCGCCAATATCACT	1	21	MIMAT0005225 Selaginella moellendorffii miR171c	94.74	19	1	0	1	19	1	19	0.0005
ghr-miR156c	TTGTCAGAAGAGAGTGAGCAC	1	21	MIMAT0005808 Gossypium hirsutum miR156c	100	20	0	0	2	21	1	20	5e-07
zma-miR2118f	TTTCCAATGCCTCCCATGCCTA	1	22	MIMAT0011765 Zea mays miR2118f	94.74	19	1	0	4	22	4	22	0.0005
hbr-miR159b	TTTGCATAACTCAGGAGCTTTTTTT	1	25	MIMAT0025294 Hevea brasiliensis miR159b	94.74	19	1	0	2	20	1	19	0.0006
gma-miR319f	TTTGGATTGAAGGGGCCTCTA	1	21	MIMAT0020994 Glycine max miR319f	94.74	19	1	0	2	20	1	19	0.0005
nta-miR6146b	TTTGTCCAATGAAATACTTATC	1	22	MIMAT0024735 Nicotiana tabacum miR6146b	100	22	0	0	1	22	1	22	3e-08
stu-miR8036-3p	TTTGTCTTTCCGATACCTCCCA	1	22	MIMAT0030946 Solanum tuberosum miR8036-3p	95	20	1	0	3	22	3	22	0.0001
cme-miR828	TTTTGCTCAAGTGAGTATTCCA	1	22	MIMAT0026161 Cucumis melo miR828	95	20	1	0	3	22	3	22	0.0001

## Sheet: Common miRNA
Plants miRNA (Subject)	Query (Reads)	No. of reads in GN1	No. of reads in NR1	Query Length	Description
ptc-miR166p	TCGGACCAGGCTTCATTCCCC	62122	159573	21	MIMAT0001939 Populus trichocarpa miR166p
pde-miR162	TCGATAAACCTCTGCATCCGG	3042	9198	21	MIMAT0025326 Pinus densata miR162
zma-miR159i-3p	TTTGGATTGAAGGGAGCTCTA	2773	22638	21	MIMAT0013978 Zea mays miR159i-3p
vvi-miR156h	TTGACAGAAGAGAGTGAGCAC	2578	17369	21	MIMAT0006544 Vitis vinifera miR156h
tae-miR167b	TGAAGCTGCCAGCATGATCTGA	1597	5224	22	MIMAT0018214 Triticum aestivum miR167b
sly-miR168b-5p	TCGCTTGGTGCAGGTCGGGAA	1400	4769	21	MIMAT0031131 Solanum lycopersicum miR168b-5p
ptc-miR482b-3p	TTTCCAATACCTCCCATGCCAA	1282	4531	22	MIMAT0025271 Populus trichocarpa miR482b-3p
sbi-miR396e	CTCCACAGGCTTTCTTGAACT	1141	7497	21	MIMAT0011358 Sorghum bicolor miR396e
tcc-miR535	TGACAACGAGAGAGAGCACGC	1133	2513	21	MIMAT0020448 Theobroma cacao miR535
zma-miR159e-3p	CTTGGATTGAAGGGAGCTCC	731	4445	20	MIMAT0013974 Zea mays miR159e-3p
stu-miR171b-3p	TTGAGCCGCGTCAATATCTCT	581	1469	21	MIMAT0031248 Solanum tuberosum miR171b-3p
ppt-miR894	CGTTTCACGTCGGGTTCACCA	538	981	21	MIMAT0004365 Physcomitrella patens miR894
rgl-miR5139	AACCTGGCTCTGATACCA	418	571	18	MIMAT0020650 Rehmannia glutinosa miR5139
zma-miR396g-3p	TTCCACAGCTTTCTTGAACTG	363	1069	21	MIMAT0015351 Zea mays miR396g-3p
zma-miR166i-5p	GGAATGTCGTCTGGCTCGAGG	244	1202	21	MIMAT0015149 Zea mays miR166i-5p
zma-miR168a-3p	CCCGCCTTGCACCAACTGAAT	218	111	21	MIMAT0015191 Zea mays miR168a-3p
smo-miR156c	TTGACAGAAGATAGAGAGCAC	184	4326	21	MIMAT0005215 Selaginella moellendorffii miR156c
pgi-miR482a	TCTTGCCGATTCCTCCCATCCC	127	2696	22	MIMAT0027238 Panax ginseng miR482a
pab-miR3711	CAGGCCCTCCTTCTAGCGCCA	121	496	21	MIMAT0018144 Picea abies miR3711
ptc-miR160h	TGCCTGGCTCCCTGTATGCCA	118	9	21	MIMAT0001914 Populus trichocarpa miR160h
osa-miR827	TTAGATGACCATCAGCAAACA	100	604	21	MIMAT0009981 Oryza sativa miR827
cln-miR162	TCGATAAACCTCTGCATCCAG	70	164	21	MIMAT0027348 Cunninghamia lanceolata miR162
osa-miR166b-5p	GGAATGTTGTCTGGCTCGAGG	68	253	21	MIMAT0022856 Oryza sativa miR166b-5p
ptc-miR6478	CCGACCTTAGCTCAGTTGGT	66	114	20	MIMAT0025220 Populus trichocarpa miR6478
pde-miR396	TTCCACAGCTTTCTTGAACTT	65	611	21	MIMAT0025332 Pinus densata miR396
zma-miR171b-5p	TGATTGAGCCGCGCCAATATC	42	139	21	MIMAT0015155 Zea mays miR171b-5p
stu-miR408a-3p	TGCACTGCCTCTTCCCTGGCT	40	303	21	MIMAT0031338 Solanum tuberosum miR408a-3p
osa-miR5072	CGTTCCCCAGCAGAGTCGCCA	39	54	21	MIMAT0020552 Oryza sativa miR5072
ptc-miR319i	CTTGGACTGAAGGGAGCTCCC	28	72	21	MIMAT0002010 Populus trichocarpa miR319i
vvi-miR399g	TGCCAAAGGAGATTTGCCCTG	22	139	21	MIMAT0005731 Vitis vinifera miR399g
pde-miR482d	TTTCCAATGCCTCCCATGCCAA	22	852	22	MIMAT0025336 Pinus densata miR482d
mdm-miR167a	TCAGATCATCCGGCAGTTTCA	20	395	21	MIMAT0025922 Malus domestica miR167a
mes-miR394c	TTGGCATTCTGTCCACCTCC	19	71	20	MIMAT0029267 Manihot esculenta miR394c
hbr-miR6173	CCGTAAACGATGGATACTAGGCGCT	17	51	25	MIMAT0024793 Hevea brasiliensis miR6173
zma-miR156h-3p	TGCTCACTGCTCTTCCTGTCAGC	17	70	23	MIMAT0015130 Zea mays miR156h-3p
stu-miR156f-3p	GCTCACTTCTCTTCCTGTCAGC	16	113	22	MIMAT0031348 Solanum tuberosum miR156f-3p
sbi-miR164c	TGGAGAAGCAGGGCACGTGCA	16	35	21	MIMAT0001754 Sorghum bicolor miR164c
gma-miR6300	GTCGTTGTAGTATAGTGGTGAGT	15	6	23	MIMAT0024929 Glycine max miR6300
osa-miR166e-3p	TCGAACCAGGCTTCATTCCCC	15	26	21	MIMAT0000639 Oryza sativa miR166e-3p
ppt-miR390c-5p	AAGCTCAGGAGGGATAGCGCC	12	20	21	MIMAT0003919 Physcomitrella patens miR390c-5p
osa-miR169q	CTGGGCAGTCTCCTTGGCTAATC	12	7	23	MIMAT0001062 Oryza sativa miR169q
mdm-miR391	CCGCAGGAGAGATGATGCCGCT	11	57	22	MIMAT0026019 Malus domestica miR391
zma-miR395o-3p	TGAAGTGTTTGGGGGAACTC	9	8	20	MIMAT0014012 Zea mays miR395o-3p
vvi-miR171g	CGAGCCGAACCAATATCACTC	8	56	21	MIMAT0006555 Vitis vinifera miR171g
ptc-miR390d-3p	CGCTATCTATCCTGAGTTTCA	6	8	21	MIMAT0022907 Populus trichocarpa miR390d-3p
csi-miR396c	GTTCAGGAAATCTGTGGGAAT	6	35	21	MIMAT0018493 Citrus sinensis miR396c
osa-miR528-5p	TGGAAGGGGCATGCAGAGGAG	6	29	21	MIMAT0002884 Oryza sativa miR528-5p
zma-miR529-5p	AGAAGAGAGAGAGTACAGCCT	5	17	21	MIMAT0014030 Zea mays miR529-5p
tcc-miR172d	AGAATCTTGATGATGCTGCAT	5	2	21	MIMAT0020416 Theobroma cacao miR172d
aly-miR157c-3p	GCTCTCTATGCTTCTGTCATC	5	26	21	MIMAT0017418 Arabidopsis lyrata miR157c-3p
pta-miR166c	TCGGACCAGGCTTCATCCCCC	5	39	21	MIMAT0004995 Pinus taeda miR166c
zma-miR398a-5p	TGTGTTCTCAGGTCGCCCCTG	5	26	21	MIMAT0015354 Zea mays miR398a-5p
stu-miR827-5p	TTTTGTTGATGGTCATCTAATC	5	104	22	MIMAT0031272 Solanum tuberosum miR827-5p
vvi-miR169y	TAGCCAAGGATGACTTGCCTG	4	28	21	MIMAT0005677 Vitis vinifera miR169y
zma-miR167j-3p	AGATCATCTGGCAGTTTCATC	3	7	21	MIMAT0015322 Zea mays miR167j-3p
vvi-miR169i	CAGCCAAGGATGACTTGCCGA	3	1	21	MIMAT0006547 Vitis vinifera miR169i
sbi-miR169p	TAGCCAAGAATGACTTGCCTG	3	19	21	MIMAT0014043 Sorghum bicolor miR169p
smo-miR156d	TTGACAGAAGAGAGGGAGCAC	3	6	21	MIMAT0005216 Selaginella moellendorffii miR156d
zma-miR171b-3p	TTGAGCCGTGCCAATATCACG	3	2	21	MIMAT0001386 Zea mays miR171b-3p
vvi-miR845b	AGCCGAGCTCTGATACCAAATGAT	2	1	24	MIMAT0006580 Vitis vinifera miR845b
osa-miR171i-5p	AGGTATTGGCGTGTCTCAATC	2	5	21	MIMAT0022886 Oryza sativa miR171i-5p
gma-miR159e-5p	GAGCTCCTTGAAGTCCAAAGG	2	6	21	MIMAT0021640 Glycine max miR159e-5p
aly-miR395c-3p	TGAAGTGTTTGGGGGAACTT	2	1	20	MIMAT0017550 Arabidopsis lyrata miR395c-3p
mtr-miR171a	TGATTGAGCCGTGCCAATATC	2	12	21	MIMAT0001655 Medicago truncatula miR171a
rco-miR399d	TGCCAAAGGAGAGTTGCCCTA	2	22	21	MIMAT0014199 Ricinus communis miR399d
zma-miR162-5p	TGGGCGCAGCGGTTTATCGATC	2	2	22	MIMAT0015147 Zea mays miR162-5p
osa-miR171d-5p	TGTTGGTCCGGCTCACTCAGA	2	14	21	MIMAT0022878 Oryza sativa miR171d-5p
ppe-miR858	TTCGTTGTCTGTTCGACCTTG	2	58	21	MIMAT0031567 Prunus persica miR858
stu-miR397-5p	TTGAGTGCAGCGTTGATGAGA	2	19	21	MIMAT0031341 Solanum tuberosum miR397-5p
hvu-miR6214	CTCAATGTCGTCCTCGTCGTCGTC	1	1	24	MIMAT0024842 Hordeum vulgare miR6214
osa-miR169p	GGCAAGTTTGTCCTTGGCTACC	1	1	22	MIMAT0001061 Oryza sativa miR169p
ssp-miR1432	TCCAGGAGAGATGACACCGACT	1	5	22	MIMAT0020290 Saccharum ssp. miR1432
