# Supplementary material for: Small RNA Profiling of Two Important Cultivars of Banana and Overexpression of miRNA156 in Transgenic Banana Plants
Source: PLoS One. 2015 May 11;10(5):e0127179. doi: 10.1371/journal.pone.0127179 (PMC4427177; doi:10.1371/journal.pone.0127179)
Supplement: S2 Table — (XLS) [file pone.0127179.s002.xls]

## Sheet: MIREAP_Parameters
Statistics (Parameters taken for mireap)
Minimal miRNA length	18
Maximal miRNA length	26
Minimal miRNA(reference) length	20
Maximal miRNA(reference) length	24
Uniqueness of miRNA	20
Maximal energy (kcal/mol)	-18
Minimal space	5
Maximal space	35
Minimal mature pair	14
Maximal mature bulge (stem-loop)	4
Maximal duplex asymmetry	5
Flank sequence length	10

## Sheet: Novel_miRNA_GN1
Chromosome	miRNA ID	Strand	MFE	Sequence	Mature miRNA length	Read Count	Precursor Start	Precursor End	Mature Start	Mature End
chr11	GN1-m0001-3p	+	-18.8	CTTTGAGGACTGCAGTTGATGT	22	3	4389357	4389442	4389411	4389432
chr11	GN1-m0002-5p	+	-18.5	ATGGTATGATGAATCTTGAAA	21	11	18754187	18754261	18754197	18754217
chr11	GN1-m0003-5p	-	-34.5	TCTCTCTCCCTCAAAGGTTTCT	22	14	10286583	10286667	10286636	10286657
chr11	GN1-m0003-3p	-	-34.5	AGAAACTTTTGTTGGAGAGGAACCC	25	17	10286583	10286667	10286593	10286617
chr1	GN1-m0004-3p	+	-19.6	TTTGCAAACCATTGGATTGTCT	22	3	21978003	21978086	21978055	21978076
chr1	GN1-m0005-3p	-	-23	ATCAGAGTTGCGCAGCGGAAGC	22	47	2634561	2634645	2634571	2634592
chr1	GN1-m0006-3p	-	-28.9	TTTCTTGAACTGTGAGCTGGTG	22	4	13247468	13247564	13247478	13247499
chr3	GN1-m0007-5p	+	-18	TCTGGCTGAGAGATGCAGG	19	1	28352225	28352295	28352235	28352253
chr3	GN1-m0007-3p	+	-18	CTTGCCGATCCCTCCCATGCCGA	23	50	28352225	28352295	28352263	28352285
chr4	GN1-m0008-5p	+	-60.8	GTGTACCGAGCACTGTAGCAGT	22	6	615463	615560	615473	615494
chr4	GN1-m0009-5p	+	-29.7	CGCCGTCTCCTCGCCAGCGATCG	23	4	21541647	21541732	21541657	21541679
chr4	GN1-m0010-3p	-	-32.6	CCCCCAAGCTGCCTTGGACAAGGT	24	4	17012446	17012539	17012456	17012479
chr5	GN1-m0011-3p	+	-20.2	TTGCAAGACTCTGAAATAGGCT	22	4	8551659	8551755	8551724	8551745
chr5	GN1-m0012-3p	+	-35	CTCGATACTGTGATCCACGCCT	22	9	15328047	15328142	15328111	15328132
chr5	GN1-m0013-3p	+	-27.4	CTCCGGTAGGAACTGAGTTCTC	22	10	17820208	17820283	17820252	17820273
chr7	GN1-m0014-3p	+	-28.72	ATATCGATCGGTACATCTCGGT	22	4	2355261	2355352	2355321	2355342
chr7	GN1-m0015-3p	-	-19.32	ATTGGATTGGCTCTGTATCAAT	22	8	6723415	6723499	6723425	6723446
chr8	GN1-m0016-3p	+	-31.4	AGAGAACTGGAGCTCCGAAAGGTG	24	3	9534664	9534748	9534715	9534738
chr8	GN1-m0017-5p	-	-26.5	ATGGATTCTGACTTGACGTGTC	22	3	218642	218708	218677	218698
chr8	GN1-m0018-3p	-	-36.2	TTCGAATCCCTCTCTTTCCGTCCG	24	11	17668842	17668937	17668852	17668875
chr8	GN1-m0019-5p	-	-20.9	CAACTGTGTCGACGATACTGTG	22	12	26903408	26903490	26903459	26903480
chr8	GN1-m0019-3p	-	-20.9	TTCACATGTGGTTAAGGCAGTG	22	1	26903408	26903490	26903418	26903439
chr9	GN1-m0020-3p	-	-28.1	TTGTACGGCGTTCCTCGAGCCC	22	4	19097918	19097998	19097928	19097949
chr9	GN1-m0021-5p	-	-46.5	GGTATGGGGCTGGTTTGGAAAACC	24	8	26899213	26899312	26899279	26899302
chr9	GN1-m0021-3p	-	-46.5	TTTCCAATACCTCCCATGCCA	21	93	26899213	26899312	26899223	26899243
chrUn_random	GN1-m0022-5p	+	-18.44	ACGGACTTAGCTGGTTTTGCCT	22	10	13390803	13390873	13390813	13390834
chrUn_random	GN1-m0023-5p	+	-25.7	CCACGGAAGTTTGAGGCAATAAC	23	18	48176347	48176419	48176357	48176379
chrUn_random	GN1-m0024-5p	+	-52.4	TTCTTGACTGGAGAGGTGGCAC	22	4	51006618	51006714	51006628	51006649
chrUn_random	GN1-m0025-5p	+	-18.4	ATATGATATGTTTGTTGGACCC	22	12	67676074	67676147	67676084	67676105
chrUn_random	GN1-m0026-5p	+	-29.4	TTCTTTGGCAAGCTTATGGACT	22	3	76334745	76334836	76334755	76334776
chrUn_random	GN1-m0027-3p	+	-27.1	CGGAGCCCTTGTCTTATTGGATG	23	6	82233365	82233459	82233427	82233449
chrUn_random	GN1-m0028-5p	+	-33.6	TTCTTGAATGACCTCCCGGGGA	22	3	92373148	92373236	92373158	92373179
chrUn_random	GN1-m0029-5p	+	-22.6	TAGTACTAGGATGGGTGACCCC	22	10	101788846	101788913	101788856	101788877
chrUn_random	GN1-m0029-3p	+	-22.6	GTCCTCGTGTTGTACTCCT	19	2	101788846	101788913	101788885	101788903
chrUn_random	GN1-m0030-3p	+	-38.5	GCTCGGCTCGGGGTGCGGATC	21	10	118132666	118132748	118132718	118132738
chrUn_random	GN1-m0031-3p	+	-26.4	CAGGAACTGTCATCTCATGTTGGA	24	3	136109459	136109559	136109526	136109549
chrUn_random	GN1-m0032-3p	+	-19.2	AAGTCCTCGTGTTGCACTCCT	21	307	140321359	140321435	140321405	140321425
chrUn_random	GN1-m0033-5p	-	-21.8	GCATATGATGAATTACTCGGATGA	24	5	12837578	12837644	12837611	12837634
chrUn_random	GN1-m0034-5p	-	-18.12	TTCATGGACGTTGATAAGATCCT	23	32	70974781	70974868	70974836	70974858
chrUn_random	GN1-m0035-5p	-	-27.4	GGTCCCGTAGCTCAGTTGGTTTA	23	3	104055892	104055974	104055942	104055964
chrUn_random	GN1-m0036-5p	-	-18.1	CGGCCGTCGGTGCAGATCTTGGTGGT	26	1	138173357	138173439	138173404	138173429
chrUn_random	GN1-m0036-3p	-	-18.1	CAAATGAGAACTTTGAAGGCCGAA	24	3	138173357	138173439	138173367	138173390
chrUn_random	GN1-m0037-5p	-	-22.2	TGAATATACCTGTTGAGATAGC	22	3	140401214	140401295	140401264	140401285

## Sheet: Novel_miRNA_NR1
Chromosome	miRNA ID	Strand	MFE	Sequence	Mature miRNA length	Read Count	Precursor Start	Precursor End	Mature Start	Mature End
chr10	NR1-m0001-5p	+	-19.6	CGGAAATGATGATCGATGATT	21	3	3757168	3757262	3757178	3757198
chr10	NR1-m0002-5p	+	-28.6	GTACTTCGTCGAGGCGTTGATTG	23	1	9505864	9505945	9505874	9505896
chr10	NR1-m0002-3p	+	-28.6	TCGCAGGGCGTTCGTCGAGTCC	22	5	9505864	9505945	9505914	9505935
chr10	NR1-m0003-3p	+	-31.5	CCGAAATACAAGATCAAGTGAT	22	3	19207529	19207626	19207595	19207616
chr10	NR1-m0004-3p	+	-33.4	CTCCGGGCAGGAACTCCTCGCC	22	4	19239434	19239512	19239481	19239502
chr11	NR1-m0005-3p	+	-27.6	ATTGTGTCAGGCAATAGTACC	21	4	6469933	6470014	6469984	6470004
chr11	NR1-m0006-5p	+	-22	CCGCAACTCCGATATCCTTGGCAC	24	4	12881714	12881800	12881724	12881747
chr11	NR1-m0007-5p	+	-18.5	ATGGTATGATGAATCTTGAAA	21	54	18754187	18754261	18754197	18754217
chr11	NR1-m0008-3p	+	-34.3	GTACCGAGCGGTACATCAGGACGT	24	3	21707613	21707701	21707668	21707691
chr11	NR1-m0009-3p	+	-54.6	GCACGTGATCCTCTTCTCCAAC	22	10	23428265	23428360	23428329	23428350
chr1	NR1-m0010-3p	+	-22.3	GTTGGTGTGAGAGGTTGAAGCT	22	5	20102381	20102470	20102439	20102460
chr1	NR1-m0011-5p	+	-19.2	GAAGGGCATCACTTTGTAACAAT	23	4	21971733	21971806	21971743	21971765
chr1	NR1-m0012-5p	+	-22.5	TATGTTTGCTTGTGGATCCCAT	22	15	22981143	22981234	22981153	22981174
chr1	NR1-m0013-3p	-	-23	ATCAGAGTTGCGCAGCGGAAGC	22	104	2634561	2634645	2634571	2634592
chr1	NR1-m0014-5p	-	-29.4	CATGGCTGGAGCAGATATCCT	21	1	4946106	4946204	4946174	4946194
chr1	NR1-m0014-3p	-	-29.4	TTCAGCTCCAGGCCATGCAATAT	23	5	4946106	4946204	4946116	4946138
chr1	NR1-m0015-5p	-	-21	TGTTTTGATCTTTGGTGCCTGC	22	3	5924293	5924363	5924332	5924353
chr1	NR1-m0016-3p	-	-40.9	TCAGATCATGTGGCCGCTTCAT	22	8	10765468	10765559	10765478	10765499
chr1	NR1-m0017-3p	-	-28.9	TTTCTTGAACTGTGAGCTGGTG	22	10	13247468	13247564	13247478	13247499
chr2	NR1-m0018-5p	+	-20.89	CTGAGATGAGAACACTGCTAGAT	23	6	15691	15770	15701	15723
chr2	NR1-m0019-3p	+	-19.7	GATCAAGTGATGAGGAAACT	20	14	3682000	3682083	3682054	3682073
chr2	NR1-m0020-3p	+	-25.4	ATCTGCGTCGTCCTCTTCCTCC	22	4	16862127	16862201	16862170	16862191
chr2	NR1-m0021-5p	-	-19.6	TCCAAGACTCGTAGATGCTCTA	22	4	9262516	9262598	9262567	9262588
chr3	NR1-m0022-3p	+	-26.1	AAACCGGACGAGCCTGCACCT	21	3	2191728	2191799	2191769	2191789
chr3	NR1-m0023-5p	+	-34.72	CTTGAGGAAGAAAGTGCAGAACC	23	19	5529870	5529960	5529880	5529902
chr3	NR1-m0024-5p	+	-35.64	GCGAACTTAGCTTGCGTTGCCT	22	3	17842136	17842234	17842146	17842167
chr3	NR1-m0025-3p	+	-19.72	GTCGAGGACAAGAAGGAACCTT	22	4	23245658	23245730	23245699	23245720
chr3	NR1-m0026-3p	+	-53.3	TTCCTCTCTAACGCCTCGGATT	22	7	26521098	26521193	26521162	26521183
chr4	NR1-m0027-3p	+	-53.6	GCTGTTGCGTGCTCACGTCTCTC	23	36	1710779	1710865	1710833	1710855
chr4	NR1-m0028-5p	+	-29.7	CGCCGTCTCCTCGCCAGCGATCG	23	14	21541647	21541732	21541657	21541679
chr4	NR1-m0029-5p	-	-27.8	TCGGTGGGATGGGTTGGGCGC	21	3	7956189	7956272	7956242	7956262
chr4	NR1-m0030-3p	-	-29.1	CGCCTCCGGTTCGCTTGGTGCA	22	4	9200524	9200599	9200534	9200555
chr5	NR1-m0031-3p	+	-28.6	GAACTCTGCTAGCTTCTCTT	20	9	8277642	8277719	8277690	8277709
chr5	NR1-m0032-3p	+	-27.4	CTCCGGTAGGAACTGAGTTCTC	22	18	15329298	15329373	15329342	15329363
chr5	NR1-m0033-5p	+	-22.8	ATTGTTTAGGGAGAATGATGCT	22	3	16690900	16690977	16690910	16690931
chr5	NR1-m0034-3p	+	-23.66	AGGAAACAAAGTCGGTGAGCCT	22	9	17712095	17712179	17712148	17712169
chr5	NR1-m0035-5p	-	-44.1	TCTGGTTCGAGGTCATGTAGCA	22	3	4306135	4306227	4306196	4306217
chr5	NR1-m0036-5p	-	-25.8	TAGAACCCTCCGAGTGGCACCA	22	3	4893309	4893377	4893346	4893367
chr6	NR1-m0037-5p	+	-30.5	ACTTGATCGTCGGAGGGGTCGGGT	24	4	9189668	9189745	9189678	9189701
chr6	NR1-m0038-5p	+	-23.8	GACGCATAGTCGGAGGCTCCCA	22	3	16271367	16271453	16271377	16271398
chr7	NR1-m0039-5p	+	-20.44	ATGCTGGTTGACCTCTGGATTCC	23	8	10738383	10738477	10738393	10738415
chr7	NR1-m0040-5p	+	-25.5	CAGAGATCGTATATCGGGCATGA	23	3	15888069	15888159	15888079	15888101
chr7	NR1-m0041-5p	+	-36.2	GCGAGGATCGATCGTACGCGGA	22	4	25824479	25824544	25824489	25824510
chr7	NR1-m0042-5p	-	-18.6	AAGTGCTGCTTGATCCTGTGAT	22	3	24189665	24189736	24189705	24189726
chr8	NR1-m0043-5p	+	-22.9	ATGACAGACTCACTCCTGGGGA	22	7	4907062	4907131	4907072	4907093
chr8	NR1-m0044-5p	+	-18.5	GTACTAGGATGGGTGACCC	19	6	22459861	22459926	22459871	22459889
chr8	NR1-m0044-3p	+	-18.5	AAGTCCTCGTGTTGCACTCCT	21	1311	22459861	22459926	22459896	22459916
chr8	NR1-m0045-3p	-	-59.3	CCTGTGCCTGCCCCTCCCACCC	22	8	10341407	10341501	10341417	10341438
chr8	NR1-m0046-3p	-	-36.2	TTCGAATCCCTCTCTTTCCGTCCG	24	67	17668842	17668937	17668852	17668875
chr8	NR1-m0047-3p	-	-32.3	TAAACCCGGGTCGTTGAATATT	22	6	25284156	25284249	25284166	25284187
chr8	NR1-m0048-5p	-	-23.6	CAACTGTGTCGACGATACTGTG	22	7	26903399	26903490	26903459	26903480
chr9	NR1-m0049-5p	+	-35.9	AAAGCTTCATCCGCCGCCGGCGCTGC	26	1	28116388	28116487	28116398	28116423
chr9	NR1-m0049-3p	+	-35.9	GCCTCTGGTTCGCTTGGTGCAG	22	18	28116388	28116487	28116456	28116477
chr9	NR1-m0050-5p	+	-19.6	CCTAAATGATGAATGCTGATAGGA	24	14	33657247	33657343	33657257	33657280
chr9	NR1-m0051-5p	-	-46.5	GGTATGGGGCTGGTTTGGAAAACC	24	46	26899213	26899312	26899279	26899302
chr9	NR1-m0051-3p	-	-46.5	TTTCCAATACCTCCCATGCCA	21	694	26899213	26899312	26899223	26899243
chrUn_random	NR1-m0052-3p	+	-24.4	GCATCGGATGAAAGCCTTGGTC	22	9	3523003	3523079	3523048	3523069
chrUn_random	NR1-m0053-5p	+	-27.2	ATACCTGATTGTTGATTCTACC	22	4	6805948	6806046	6805958	6805979
chrUn_random	NR1-m0054-5p	+	-18.2	ATATGATATGTTTGTTGGACCC	22	30	12972963	12973040	12972973	12972994
chrUn_random	NR1-m0055-5p	+	-20	CTGATAGGTATGACTCATGGCC	22	3	18616713	18616792	18616723	18616744
chrUn_random	NR1-m0056-3p	+	-22.2	GTCACGAACGGTCGTCGCGCACC	23	3	31677305	31677389	31677357	31677379
chrUn_random	NR1-m0057-5p	+	-19.4	ATTCCAAGATCTGAAGGTTGCT	22	7	34950311	34950393	34950321	34950342
chrUn_random	NR1-m0058-3p	+	-18.7	TATTGTACTGGTTGCTCTTCCT	22	3	39652364	39652440	39652409	39652430
chrUn_random	NR1-m0059-5p	+	-31.3	GTCGTTCGCCTCCCGACCCACAGT	24	18	49693889	49693981	49693899	49693922
chrUn_random	NR1-m0060-5p	+	-24	TATTGATAGTGGAAGTTTGAGG	22	3	64088565	64088656	64088575	64088596
chrUn_random	NR1-m0061-5p	+	-29.42	TTAACTTTAGAGGGCTTGCGTC	22	5	101786037	101786135	101786047	101786068
chrUn_random	NR1-m0061-3p	+	-29.42	TCCTCGGGCTCCTCACAAGTTT	22	2	101786037	101786135	101786104	101786125
chrUn_random	NR1-m0062-3p	+	-38.5	CGCTCGGCTCGGGGTGCGGATC	22	3	118132666	118132748	118132717	118132738
chrUn_random	NR1-m0063-5p	+	-18.9	GAGAGTAGTACTAGGATGGGT	21	5	129569476	129569548	129569486	129569506
chrUn_random	NR1-m0064-3p	+	-37.9	GTGCAACCGCCCACAACTCTGC	22	3	130116535	130116630	130116599	130116620
chrUn_random	NR1-m0065-5p	+	-26.42	CTCAAAGGGACAGATCGGAGGA	22	5	133815910	133816000	133815920	133815941
chrUn_random	NR1-m0066-5p	+	-20.8	GTGTATTAGGTACCTGAACAGACT	24	3	134597539	134597620	134597549	134597572
chrUn_random	NR1-m0067-3p	+	-18.5	TTGTCGATGTTCAAGCTGTTCT	22	4	136248099	136248184	136248153	136248174
chrUn_random	NR1-m0068-3p	+	-26.5	GTTTGAGTTCTTGGTGATGCCT	22	5	139128567	139128662	139128631	139128652
chrUn_random	NR1-m0069-5p	-	-21.8	AGCATATGATGAATTACTCGGAT	23	13	12837577	12837645	12837613	12837635
chrUn_random	NR1-m0070-5p	-	-24.9	CGGTTAGCCGGTCCGCCACTCAG	23	14	86604494	86604565	86604533	86604555
chrUn_random	NR1-m0070-3p	-	-24.9	GTGCGGATCGATGCAGGCTGAAT	23	1	86604494	86604565	86604504	86604526
chrUn_random	NR1-m0071-5p	-	-18.6	AGGGCAAAATCATTGGCAAGGGAA	24	4	104354249	104354335	104354302	104354325
chrUn_random	NR1-m0072-3p	-	-43.2	TGCTGATCGATCGACATTCGGAG	23	8	111323854	111323953	111323864	111323886
chrUn_random	NR1-m0073-5p	-	-21.9	TTAAAAAGGCAGATCGAGGAGCT	23	3	122888325	122888399	122888367	122888389
chrUn_random	NR1-m0074-3p	-	-39.1	GCGACCCCAGGTCAGGTGGGGCTA	24	3	131994250	131994340	131994260	131994283

## Sheet: Novel_GN1_fltered
Chromosome	miRNA ID	Strand	MFE	Sequence	Mature miRNA length	Read Count	Precursor Start	Precursor End	Mature Start	Mature End
chr5	GN1-m0013-3p	+	-27.4	CTCCGGTAGGAACTGAGTTCTC	22	10	17820208	17820283	17820252	17820273
chrUn_random	GN1-m0022-5p	+	-18.44	ACGGACTTAGCTGGTTTTGCCT	22	10	13390803	13390873	13390813	13390834
chrUn_random	GN1-m0029-5p	+	-22.6	TAGTACTAGGATGGGTGACCCC	22	10	101788846	101788913	101788856	101788877
chrUn_random	GN1-m0030-3p	+	-38.5	GCTCGGCTCGGGGTGCGGATC	21	10	118132666	118132748	118132718	118132738
chr11	GN1-m0002-5p	+	-18.5	ATGGTATGATGAATCTTGAAA	21	11	18754187	18754261	18754197	18754217
chr8	GN1-m0018-3p	-	-36.2	TTCGAATCCCTCTCTTTCCGTCCG	24	11	17668842	17668937	17668852	17668875
chr8	GN1-m0019-5p	-	-20.9	CAACTGTGTCGACGATACTGTG	22	12	26903408	26903490	26903459	26903480
chrUn_random	GN1-m0025-5p	+	-18.4	ATATGATATGTTTGTTGGACCC	22	12	67676074	67676147	67676084	67676105
chr11	GN1-m0003-5p	-	-34.5	TCTCTCTCCCTCAAAGGTTTCT	22	14	10286583	10286667	10286636	10286657
chr11	GN1-m0003-3p	-	-34.5	AGAAACTTTTGTTGGAGAGGAACCC	25	17	10286583	10286667	10286593	10286617
chrUn_random	GN1-m0023-5p	+	-25.7	CCACGGAAGTTTGAGGCAATAAC	23	18	48176347	48176419	48176357	48176379
chrUn_random	GN1-m0034-5p	-	-18.12	TTCATGGACGTTGATAAGATCCT	23	32	70974781	70974868	70974836	70974858
chr1	GN1-m0005-3p	-	-23	ATCAGAGTTGCGCAGCGGAAGC	22	47	2634561	2634645	2634571	2634592
chr3	GN1-m0007-3p	+	-18	CTTGCCGATCCCTCCCATGCCGA	23	50	28352225	28352295	28352263	28352285
chr9	GN1-m0021-3p	-	-46.5	TTTCCAATACCTCCCATGCCA	21	93	26899213	26899312	26899223	26899243
chrUn_random	GN1-m0032-3p	+	-19.2	AAGTCCTCGTGTTGCACTCCT	21	307	140321359	140321435	140321405	140321425

## Sheet: Novel_NR1_filtered
Chromosome	miRNA ID	Strand	MFE	Sequence	Mature miRNA length	Read Count	Precursor Start	Precursor End	Mature Start	Mature End
chr11	NR1-m0009-3p	+	-54.6	GCACGTGATCCTCTTCTCCAAC	22	10	23428265	23428360	23428329	23428350
chr1	NR1-m0017-3p	-	-28.9	TTTCTTGAACTGTGAGCTGGTG	22	10	13247468	13247564	13247478	13247499
chrUn_random	NR1-m0069-5p	-	-21.8	AGCATATGATGAATTACTCGGAT	23	13	12837577	12837645	12837613	12837635
chr2	NR1-m0019-3p	+	-19.7	GATCAAGTGATGAGGAAACT	20	14	3682000	3682083	3682054	3682073
chr4	NR1-m0028-5p	+	-29.7	CGCCGTCTCCTCGCCAGCGATCG	23	14	21541647	21541732	21541657	21541679
chr9	NR1-m0050-5p	+	-19.6	CCTAAATGATGAATGCTGATAGGA	24	14	33657247	33657343	33657257	33657280
chrUn_random	NR1-m0070-5p	-	-24.9	CGGTTAGCCGGTCCGCCACTCAG	23	14	86604494	86604565	86604533	86604555
chr1	NR1-m0012-5p	+	-22.5	TATGTTTGCTTGTGGATCCCAT	22	15	22981143	22981234	22981153	22981174
chr5	NR1-m0032-3p	+	-27.4	CTCCGGTAGGAACTGAGTTCTC	22	18	15329298	15329373	15329342	15329363
chr9	NR1-m0049-3p	+	-35.9	GCCTCTGGTTCGCTTGGTGCAG	22	18	28116388	28116487	28116456	28116477
chrUn_random	NR1-m0059-5p	+	-31.3	GTCGTTCGCCTCCCGACCCACAGT	24	18	49693889	49693981	49693899	49693922
chr3	NR1-m0023-5p	+	-34.72	CTTGAGGAAGAAAGTGCAGAACC	23	19	5529870	5529960	5529880	5529902
chrUn_random	NR1-m0054-5p	+	-18.2	ATATGATATGTTTGTTGGACCC	22	30	12972963	12973040	12972973	12972994
chr4	NR1-m0027-3p	+	-53.6	GCTGTTGCGTGCTCACGTCTCTC	23	36	1710779	1710865	1710833	1710855
chr9	NR1-m0051-5p	-	-46.5	GGTATGGGGCTGGTTTGGAAAACC	24	46	26899213	26899312	26899279	26899302
chr11	NR1-m0007-5p	+	-18.5	ATGGTATGATGAATCTTGAAA	21	54	18754187	18754261	18754197	18754217
chr8	NR1-m0046-3p	-	-36.2	TTCGAATCCCTCTCTTTCCGTCCG	24	67	17668842	17668937	17668852	17668875
chr1	NR1-m0013-3p	-	-23	ATCAGAGTTGCGCAGCGGAAGC	22	104	2634561	2634645	2634571	2634592
chr9	NR1-m0051-3p	-	-46.5	TTTCCAATACCTCCCATGCCA	21	694	26899213	26899312	26899223	26899243
chr8	NR1-m0044-3p	+	-18.5	AAGTCCTCGTGTTGCACTCCT	21	1311	22459861	22459926	22459896	22459916
