# Supplementary material for: Small RNA Profiling of Two Important Cultivars of Banana and Overexpression of miRNA156 in Transgenic Banana Plants
Source: PLoS One. 2015 May 11;10(5):e0127179. doi: 10.1371/journal.pone.0127179 (PMC4427177; doi:10.1371/journal.pone.0127179)
Supplement: S3 Table — (XLS) [file pone.0127179.s003.xls]

## Sheet: Sheet1
miRNA	Target ID	Target Description	Score	Energy	miRNA Start	miRNA End	Target Start	Target End	Alignment Length	% Identity strong bonding	% Identity overall bonding
peu-miR2916	JV318956.1	TSA: Musa acuminata AAA Group Unigene70025_B1 mRNA sequence	215	-56.91	2	24	15	39	22	100.00%	100.00%
gma-miR1511	JV402537.1	TSA: Musa acuminata AAA Group Unigene71902_NK1 mRNA sequence	210	-49.87	2	23	118	141	21	100.00%	100.00%
stu-miR477b-5p	JV407759.1	TSA: Musa acuminata AAA Group Unigene60348_NK1 mRNA sequence	210	-48.28	2	23	180	203	21	100.00%	100.00%
ptc-miR166p	JV350952.1	TSA: Musa acuminata AAA Group Unigene82715_B1 mRNA sequence	195	-47.41	2	20	108	128	18	100.00%	100.00%
ptc-miR160h	JV399157.1	TSA: Musa acuminata AAA Group Unigene68848_NK1 mRNA sequence	191	-47.11	2	20	26	46	18	94.44%	100.00%
ptc-miR160h	JV310594.1	TSA: Musa acuminata AAA Group Unigene62452_B1 mRNA sequence	191	-47.11	2	20	28	48	18	94.44%	100.00%
ptc-miR160h	JV422689.1	TSA: Musa acuminata AAA Group Unigene4943_NK1 mRNA sequence	195	-47.1	2	20	488	508	18	100.00%	100.00%
sly-miR168b-5p	JV392115.1	TSA: Musa acuminata AAA Group Unigene78747_NK1 mRNA sequence	195	-47.06	2	20	235	255	18	100.00%	100.00%
sly-miR168b-5p	JV321071.1	TSA: Musa acuminata AAA Group Unigene71944_B1 mRNA sequence	195	-47.06	2	20	278	298	18	100.00%	100.00%
stu-miR408a-3p	JV434679.1	TSA: Musa acuminata AAA Group Unigene11658_NK1 mRNA sequence	195	-47.01	2	20	310	330	18	100.00%	100.00%
stu-miR408a-3p	JV358961.1	TSA: Musa acuminata AAA Group Unigene13469_B1 mRNA sequence	195	-47.01	2	20	315	335	18	100.00%	100.00%
ptc-miR160h	JV451497.1	TSA: Musa acuminata AAA Group Unigene90517_NK1 mRNA sequence	195	-46.98	2	20	45	65	18	100.00%	100.00%
ptc-miR160h	JV442324.1	TSA: Musa acuminata AAA Group Unigene99708_NK1 mRNA sequence	195	-46.98	2	20	375	395	18	100.00%	100.00%
ptc-miR160h	JV417954.1	TSA: Musa acuminata AAA Group Unigene3521_NK1 mRNA sequence	195	-46.98	2	20	85	105	18	100.00%	100.00%
ptc-miR160h	JV414500.1	TSA: Musa acuminata AAA Group Unigene18037_NK1 mRNA sequence	195	-46.98	2	20	304	324	18	100.00%	100.00%
ptc-miR160h	JV375186.1	TSA: Musa acuminata AAA Group Unigene88356_B1 mRNA sequence	195	-46.98	2	20	297	317	18	100.00%	100.00%
sbi-miR5564b	JV438187.1	TSA: Musa acuminata AAA Group Unigene14927_NK1 mRNA sequence	210	-46.13	2	23	595	618	21	100.00%	100.00%
stu-miR156f-3p	JV402584.1	TSA: Musa acuminata AAA Group Unigene71945_NK1 mRNA sequence	200	-45.36	2	21	109	130	19	100.00%	100.00%
stu-miR156f-3p	JV364736.1	TSA: Musa acuminata AAA Group Unigene46258_B1 mRNA sequence	200	-45.36	2	21	89	110	19	100.00%	100.00%
osa-miR166b-5p	JV350952.1	TSA: Musa acuminata AAA Group Unigene82715_B1 mRNA sequence	195	-44.77	2	20	169	189	18	100.00%	100.00%
zma-miR168a-3p	JV402610.1	TSA: Musa acuminata AAA Group Unigene7196_NK1 mRNA sequence	195	-44.61	2	20	348	368	18	100.00%	100.00%
hbr-miR6173	JV320063.1	TSA: Musa acuminata AAA Group Unigene7102_B1 mRNA sequence	202	-44.42	2	23	80	104	21	90.48%	100.00%
hbr-miR6173	JV433378.1	TSA: Musa acuminata AAA Group Unigene10433_NK1 mRNA sequence	207	-44.21	2	24	95	119	22	95.45%	95.45%
ptc-miR160h	JV414072.1	TSA: Musa acuminata AAA Group Unigene66056_NK1 mRNA sequence	191	-43.91	2	20	241	261	18	94.44%	100.00%
tae-miR167b	JV394839.1	TSA: Musa acuminata AAA Group Unigene81204_NK1 mRNA sequence	200	-43.79	2	21	269	290	19	100.00%	100.00%
tae-miR167b	JV378800.1	TSA: Musa acuminata AAA Group Unigene50440_NK1 mRNA sequence	200	-43.79	2	21	106	127	19	100.00%	100.00%
pta-miR166c	JV370054.1	TSA: Musa acuminata AAA Group Unigene51078_B1 mRNA sequence	195	-43.39	2	20	96	116	18	100.00%	100.00%
stu-miR156f-3p	JV393370.1	TSA: Musa acuminata AAA Group Unigene79878_NK1 mRNA sequence	200	-43.2	2	21	84	105	19	100.00%	100.00%
pta-miR166c	JV350952.1	TSA: Musa acuminata AAA Group Unigene82715_B1 mRNA sequence	187	-43.03	2	20	108	128	18	94.44%	94.44%
zma-miR156h-3p	JV402584.1	TSA: Musa acuminata AAA Group Unigene71945_NK1 mRNA sequence	197	-42.76	2	22	109	131	20	95.00%	95.00%
zma-miR156h-3p	JV364736.1	TSA: Musa acuminata AAA Group Unigene46258_B1 mRNA sequence	197	-42.76	2	22	89	111	20	95.00%	95.00%
bdi-miR7732-3p	JV351245.1	TSA: Musa acuminata AAA Group Unigene82981_B1 mRNA sequence	193	-41.96	2	23	48	72	22	90.91%	90.91%
zma-miR171b-5p	JV437217.1	TSA: Musa acuminata AAA Group Unigene14008_NK1 mRNA sequence	195	-41.52	2	20	93	113	18	100.00%	100.00%
zma-miR171b-5p	JV414437.1	TSA: Musa acuminata AAA Group Unigene17979_NK1 mRNA sequence	195	-41.52	2	20	1912	1932	18	100.00%	100.00%
zma-miR171b-5p	JV377364.1	TSA: Musa acuminata AAA Group Unigene911_B1 mRNA sequence	195	-41.52	2	20	205	225	18	100.00%	100.00%
zma-miR171b-5p	JV362146.1	TSA: Musa acuminata AAA Group Unigene16499_B1 mRNA sequence	195	-41.52	2	20	105	125	18	100.00%	100.00%
zma-miR171b-5p	JV330694.1	TSA: Musa acuminata AAA Group Unigene20771_B1 mRNA sequence	195	-41.52	2	20	784	804	18	100.00%	100.00%
sbi-miR164c	JV440710.1	TSA: Musa acuminata AAA Group Unigene17293_NK1 mRNA sequence	187	-41.5	2	20	275	295	18	94.44%	94.44%
sbi-miR164c	JV418717.1	TSA: Musa acuminata AAA Group Unigene4240_NK1 mRNA sequence	187	-41.5	2	20	1670	1690	18	94.44%	94.44%
sbi-miR164c	JV367377.1	TSA: Musa acuminata AAA Group Unigene48653_B1 mRNA sequence	187	-41.5	2	20	146	166	18	94.44%	94.44%
hbr-miR6173	JV436508.1	TSA: Musa acuminata AAA Group Unigene13349_NK1 mRNA sequence	195	-41.46	2	24	127	151	22	81.82%	95.45%
osa-miR5523	JV415735.1	TSA: Musa acuminata AAA Group Unigene19187_NK1 mRNA sequence	210	-41.34	2	23	1363	1386	21	100.00%	100.00%
osa-miR5523	JV331296.1	TSA: Musa acuminata AAA Group Unigene21335_B1 mRNA sequence	210	-41.34	2	23	1531	1554	21	100.00%	100.00%
vvi-miR169y	JV310905.1	TSA: Musa acuminata AAA Group Unigene62735_B1 mRNA sequence	195	-41.2	2	20	209	229	18	100.00%	100.00%
stu-miR477b-5p	JV377382.1	TSA: Musa acuminata AAA Group Unigene9139_B1 mRNA sequence	184	-41.16	2	23	420	446	24	83.33%	87.50%
zma-miR156h-3p	JV436850.1	TSA: Musa acuminata AAA Group Unigene13663_NK1 mRNA sequence	189	-41.09	2	22	297	319	20	85.00%	95.00%
zma-miR156h-3p	JV312617.1	TSA: Musa acuminata AAA Group Unigene64285_B1 mRNA sequence	189	-41.09	2	22	229	251	20	85.00%	95.00%
zma-miR169e	JV310905.1	TSA: Musa acuminata AAA Group Unigene62735_B1 mRNA sequence	195	-41.06	2	20	113	133	18	100.00%	100.00%
stu-miR156f-3p	JV449903.1	TSA: Musa acuminata AAA Group Unigene89076_NK1 mRNA sequence	200	-40.84	2	21	305	326	19	100.00%	100.00%
zma-miR166h-5p	JV361368.1	TSA: Musa acuminata AAA Group Unigene15762_B1 mRNA sequence	162	-40.83	2	20	386	408	20	70.00%	85.00%
vvi-miR399g	JV316688.1	TSA: Musa acuminata AAA Group Unigene67972_B1 mRNA sequence	195	-40.6	2	20	293	313	18	100.00%	100.00%
zma-miR156h-3p	JV393370.1	TSA: Musa acuminata AAA Group Unigene79878_NK1 mRNA sequence	197	-40.6	2	22	84	106	20	95.00%	95.00%
bdi-miR7732-3p	JV352493.1	TSA: Musa acuminata AAA Group Unigene84110_B1 mRNA sequence	192	-40.56	2	21	143	166	19	94.74%	94.74%
ptc-miR166p	JV370054.1	TSA: Musa acuminata AAA Group Unigene51078_B1 mRNA sequence	191	-40.56	2	20	96	116	18	94.44%	100.00%
zma-miR156k-3p	JV423623.1	TSA: Musa acuminata AAA Group Unigene90956_NK1 mRNA sequence	183	-40.52	2	21	488	510	20	85.00%	95.00%
sly-miR168b-5p	JV359072.1	TSA: Musa acuminata AAA Group Unigene13574_B1 mRNA sequence	181	-40.48	2	20	1108	1127	18	94.44%	94.44%
zma-miR169c-3p	JV381927.1	TSA: Musa acuminata AAA Group Unigene5326_NK1 mRNA sequence	178	-40.32	2	23	495	518	21	76.19%	85.71%
zma-miR169c-3p	JV328689.1	TSA: Musa acuminata AAA Group Unigene18895_B1 mRNA sequence	178	-40.32	2	23	504	527	21	76.19%	85.71%
stu-miR408a-3p	JV358760.1	TSA: Musa acuminata AAA Group Unigene13275_B1 mRNA sequence	187	-40.31	2	20	6	26	18	88.89%	100.00%
stu-miR169a-3p	JV433899.1	TSA: Musa acuminata AAA Group Unigene10926_NK1 mRNA sequence	185	-40.29	2	18	124	142	16	100.00%	100.00%
bdi-miR7732-3p	JV326969.1	TSA: Musa acuminata AAA Group Unigene77300_B1 mRNA sequence	193	-40.14	2	22	320	343	20	90.00%	95.00%
zma-miR168b-3p	JV402610.1	TSA: Musa acuminata AAA Group Unigene7196_NK1 mRNA sequence	187	-40.1	2	20	348	368	18	94.44%	94.44%
aly-miR157c-3p	JV378318.1	TSA: Musa acuminata AAA Group Unigene50005_NK1 mRNA sequence	195	-40.07	2	20	31	51	18	100.00%	100.00%
