# Supplementary material for: Small RNA Profiling of Two Important Cultivars of Banana and Overexpression of miRNA156 in Transgenic Banana Plants
Source: PLoS One. 2015 May 11;10(5):e0127179. doi: 10.1371/journal.pone.0127179 (PMC4427177; doi:10.1371/journal.pone.0127179)
Supplement: S4 Table — (XLS) [file pone.0127179.s004.xls]

## Sheet: Sheet1
miRNA	Target ID	Target Description	Score	Energy	miRNA Start	miRNA End	Target Start	Target End	Alignment Length	% Identity strong bonding	% Identity overall bonding
GN1-m0036-5p	JV356324.1	TSA: Musa acuminata AAA Group Unigene10953_B1 mRNA sequence	220	-62.57	2	25	319	344	23	100.00%	100.00%
GN1-m0007-3p	JV388478.1	TSA: Musa acuminata AAA Group Unigene75462_NK1 mRNA sequence	205	-54.56	2	22	269	291	20	100.00%	100.00%
GN1-m0016-3p	JV450250.1	TSA: Musa acuminata AAA Group Unigene89390_NK1 mRNA sequence	210	-50.95	2	23	300	323	21	100.00%	100.00%
GN1-m0021-5p	JV384196.1	TSA: Musa acuminata AAA Group Unigene5531_NK1 mRNA sequence	210	-49.77	2	23	864	887	21	100.00%	100.00%
GN1-m0036-5p	JV425369.1	TSA: Musa acuminata AAA Group Unigene92532_NK1 mRNA sequence	191	-48.25	2	25	381	408	25	76.00%	92.00%
GN1-m0036-5p	JV373809.1	TSA: Musa acuminata AAA Group Unigene87108_B1 mRNA sequence	191	-48.25	2	25	272	299	25	76.00%	92.00%
GN1-m0036-5p	JV370516.1	TSA: Musa acuminata AAA Group Unigene51497_B1 mRNA sequence	180	-47.41	2	25	152	177	23	73.91%	82.61%
GN1-m0013-3p	JV310926.1	TSA: Musa acuminata AAA Group Unigene62754_B1 mRNA sequence	200	-47.3	2	21	114	135	19	100.00%	100.00%
GN1-m0003-3p	JV407759.1	TSA: Musa acuminata AAA Group Unigene60348_NK1 mRNA sequence	215	-47.12	2	24	139	163	22	100.00%	100.00%
GN1-m0024-5p	JV408271.1	TSA: Musa acuminata AAA Group Unigene60809_NK1 mRNA sequence	200	-46.5	2	21	175	196	19	100.00%	100.00%
GN1-m0036-5p	JV330477.1	TSA: Musa acuminata AAA Group Unigene20566_B1 mRNA sequence	170	-46.01	2	25	469	498	27	74.07%	74.07%
GN1-m0036-5p	JV429338.1	TSA: Musa acuminata AAA Group Unigene96117_NK1 mRNA sequence	184	-45.59	2	25	178	203	23	73.91%	86.96%
GN1-m0009-5p	JV319478.1	TSA: Musa acuminata AAA Group Unigene70498_B1 mRNA sequence	189	-45.31	2	22	142	164	20	85.00%	95.00%
GN1-m0009-5p	JV432723.1	TSA: Musa acuminata AAA Group Unigene100391_NK1 mRNA sequence	178	-44.92	2	19	181	203	17	88.24%	94.12%
GN1-m0036-5p	JV438230.1	TSA: Musa acuminata AAA Group Unigene14969_NK1 mRNA sequence	181	-44.86	2	23	1023	1049	22	77.27%	90.91%
GN1-m0036-5p	JV355072.1	TSA: Musa acuminata AAA Group Unigene86442_B1 mRNA sequence	186	-44.84	2	24	518	545	24	83.33%	83.33%
GN1-m0036-5p	JV448602.1	TSA: Musa acuminata AAA Group Unigene8789_NK1 mRNA sequence	180	-44.45	2	25	105	130	23	69.57%	86.96%
GN1-m0036-5p	JV414420.1	TSA: Musa acuminata AAA Group Unigene17962_NK1 mRNA sequence	178	-44.12	2	25	357	381	23	78.26%	82.61%
GN1-m0036-3p	JV400938.1	TSA: Musa acuminata AAA Group Unigene7045_NK1 mRNA sequence	210	-43.89	2	23	701	724	21	100.00%	100.00%
GN1-m0036-3p	JV356324.1	TSA: Musa acuminata AAA Group Unigene10953_B1 mRNA sequence	210	-43.89	2	23	282	305	21	100.00%	100.00%
GN1-m0009-5p	JV355944.1	TSA: Musa acuminata AAA Group Unigene10593_B1 mRNA sequence	178	-43.82	2	20	640	663	19	89.47%	89.47%
GN1-m0009-5p	JV320665.1	TSA: Musa acuminata AAA Group Unigene71577_B1 mRNA sequence	168	-43.82	2	20	90	112	19	84.21%	89.47%
GN1-m0036-5p	JV450325.1	TSA: Musa acuminata AAA Group Unigene89458_NK1 mRNA sequence	174	-43.72	2	25	361	389	26	73.08%	80.77%
GN1-m0009-5p	JV352664.1	TSA: Musa acuminata AAA Group Unigene84267_B1 mRNA sequence	177	-43.71	2	20	538	562	20	90.00%	90.00%
GN1-m0009-5p	DQ298193.1	Musa acuminata PME/invertase inhibitor-like protein mRNA, partial cds	177	-43.71	2	20	511	535	20	90.00%	90.00%
GN1-m0009-5p	JV360346.1	TSA: Musa acuminata AAA Group Unigene14784_B1 mRNA sequence	168	-43.5	2	20	717	739	19	84.21%	89.47%
GN1-m0036-5p	JV448625.1	TSA: Musa acuminata AAA Group Unigene8791_NK1 mRNA sequence	174	-43.43	2	25	549	573	23	65.22%	91.30%
GN1-m0018-3p	JV409592.1	TSA: Musa acuminata AAA Group Unigene62002_NK1 mRNA sequence	194	-43.4	2	23	167	190	21	85.71%	95.24%
GN1-m0018-3p	JV313564.1	TSA: Musa acuminata AAA Group Unigene65142_B1 mRNA sequence	194	-43.4	2	23	186	209	21	85.71%	95.24%
GN1-m0003-5p	JV407759.1	TSA: Musa acuminata AAA Group Unigene60348_NK1 mRNA sequence	200	-43.38	2	21	182	203	19	100.00%	100.00%
GN1-m0036-5p	JV326295.1	TSA: Musa acuminata AAA Group Unigene76691_B1 mRNA sequence	167	-43.13	2	25	153	180	25	64.00%	80.00%
GN1-m0036-5p	JV449635.1	TSA: Musa acuminata AAA Group Unigene88834_NK1 mRNA sequence	184	-43.09	2	25	154	179	23	78.26%	82.61%
GN1-m0036-5p	JV363119.1	TSA: Musa acuminata AAA Group Unigene17417_B1 mRNA sequence	166	-42.95	2	25	78	105	25	72.00%	76.00%
GN1-m0036-5p	JV424059.1	TSA: Musa acuminata AAA Group Unigene91349_NK1 mRNA sequence	165	-42.85	2	25	440	466	25	68.00%	80.00%
GN1-m0036-5p	JV354559.1	TSA: Musa acuminata AAA Group Unigene85980_B1 mRNA sequence	165	-42.85	2	25	343	369	25	68.00%	80.00%
GN1-m0036-5p	JV421129.1	TSA: Musa acuminata AAA Group Unigene48029_NK1 mRNA sequence	174	-42.82	2	25	35	62	25	72.00%	84.00%
GN1-m0036-5p	JV373436.1	TSA: Musa acuminata AAA Group Unigene86772_B1 mRNA sequence	171	-42.54	2	24	215	240	22	72.73%	77.27%
GN1-m0034-5p	JV432899.1	TSA: Musa acuminata AAA Group Unigene100550_NK1 mRNA sequence	205	-42.4	2	22	86	108	20	100.00%	100.00%
GN1-m0034-5p	JV347050.1	TSA: Musa acuminata AAA Group Unigene79184_B1 mRNA sequence	205	-42.4	2	22	74	96	20	100.00%	100.00%
GN1-m0009-5p	JV415460.1	TSA: Musa acuminata AAA Group Unigene18934_NK1 mRNA sequence	178	-42.34	2	20	5	28	19	89.47%	89.47%
GN1-m0009-5p	JV330014.1	TSA: Musa acuminata AAA Group Unigene20138_B1 mRNA sequence	178	-42.34	2	20	344	367	19	89.47%	89.47%
GN1-m0036-5p	JV388954.1	TSA: Musa acuminata AAA Group Unigene75893_NK1 mRNA sequence	180	-42.18	2	25	91	116	23	73.91%	82.61%
GN1-m0036-5p	JV325197.1	TSA: Musa acuminata AAA Group Unigene75693_B1 mRNA sequence	180	-42.18	2	25	272	297	23	73.91%	82.61%
GN1-m0036-5p	JV440817.1	TSA: Musa acuminata AAA Group Unigene17399_NK1 mRNA sequence	172	-42.1	2	25	251	276	23	69.57%	78.26%
GN1-m0036-5p	JV401089.1	TSA: Musa acuminata AAA Group Unigene70596_NK1 mRNA sequence	172	-42.1	2	25	245	270	23	69.57%	78.26%
GN1-m0036-5p	JV312343.1	TSA: Musa acuminata AAA Group Unigene64036_B1 mRNA sequence	172	-42.1	2	25	251	276	23	69.57%	78.26%
GN1-m0036-5p	JV311069.1	TSA: Musa acuminata AAA Group Unigene62884_B1 mRNA sequence	172	-42.1	2	25	245	270	23	69.57%	78.26%
GN1-m0036-5p	JV329519.1	TSA: Musa acuminata AAA Group Unigene19674_B1 mRNA sequence	167	-42.09	2	16	252	277	14	92.86%	92.86%
GN1-m0036-5p	JV362141.1	TSA: Musa acuminata AAA Group Unigene16494_B1 mRNA sequence	185	-42.04	2	22	455	480	20	85.00%	90.00%
GN1-m0009-5p	JV319896.1	TSA: Musa acuminata AAA Group Unigene70878_B1 mRNA sequence	171	-41.97	2	20	269	291	18	83.33%	83.33%
GN1-m0036-5p	JV440435.1	TSA: Musa acuminata AAA Group Unigene1703_NK1 mRNA sequence	167	-41.92	2	24	168	193	22	68.18%	77.27%
GN1-m0036-5p	JV332226.1	TSA: Musa acuminata AAA Group Unigene2938_B1 mRNA sequence	167	-41.92	2	24	106	131	22	68.18%	77.27%
GN1-m0036-5p	JV361737.1	TSA: Musa acuminata AAA Group Unigene16113_B1 mRNA sequence	154	-41.82	2	24	1585	1619	31	58.06%	67.74%
GN1-m0036-5p	JV428614.1	TSA: Musa acuminata AAA Group Unigene95462_NK1 mRNA sequence	171	-41.76	2	25	303	329	24	66.67%	83.33%
GN1-m0036-5p	JV421758.1	TSA: Musa acuminata AAA Group Unigene4859_NK1 mRNA sequence	161	-41.68	2	25	224	250	25	64.00%	80.00%
GN1-m0036-5p	JV329765.1	TSA: Musa acuminata AAA Group Unigene19905_B1 mRNA sequence	161	-41.68	2	25	516	542	25	64.00%	80.00%
GN1-m0036-5p	JV445654.1	TSA: Musa acuminata AAA Group Unigene85238_NK1 mRNA sequence	158	-41.66	2	24	388	414	23	60.87%	78.26%
GN1-m0036-5p	JV355372.1	TSA: Musa acuminata AAA Group Unigene10049_B1 mRNA sequence	158	-41.66	2	24	959	985	23	60.87%	78.26%
GN1-m0036-5p	JV389879.1	TSA: Musa acuminata AAA Group Unigene76727_NK1 mRNA sequence	169	-41.64	2	24	197	221	22	72.73%	81.82%
GN1-m0036-5p	JV377587.1	TSA: Musa acuminata AAA Group Unigene9331_B1 mRNA sequence	169	-41.64	2	24	185	209	22	72.73%	81.82%
GN1-m0036-3p	JV449080.1	TSA: Musa acuminata AAA Group Unigene88329_NK1 mRNA sequence	206	-41.6	2	23	443	466	21	95.24%	100.00%
GN1-m0009-5p	JV365454.1	TSA: Musa acuminata AAA Group Unigene4690_B1 mRNA sequence	178	-41.56	2	22	130	150	20	85.00%	90.00%
GN1-m0036-5p	JV397919.1	TSA: Musa acuminata AAA Group Unigene67727_NK1 mRNA sequence	172	-41.51	2	25	223	248	23	69.57%	78.26%
GN1-m0036-5p	JV360249.1	TSA: Musa acuminata AAA Group Unigene14687_B1 mRNA sequence	166	-41.47	2	25	424	452	26	65.38%	80.77%
GN1-m0036-5p	JV323641.1	TSA: Musa acuminata AAA Group Unigene74278_B1 mRNA sequence	172	-41.46	2	25	299	324	23	65.22%	82.61%
GN1-m0009-5p	JV432192.1	TSA: Musa acuminata AAA Group Unigene9868_NK1 mRNA sequence	170	-41.39	2	20	1264	1287	19	84.21%	84.21%
GN1-m0009-5p	JV390318.1	TSA: Musa acuminata AAA Group Unigene77121_NK1 mRNA sequence	160	-41.36	2	22	276	304	26	65.38%	73.08%
GN1-m0009-5p	JV355989.1	TSA: Musa acuminata AAA Group Unigene10636_B1 mRNA sequence	160	-41.36	2	22	618	646	26	65.38%	73.08%
GN1-m0036-5p	JV443035.1	TSA: Musa acuminata AAA Group Unigene82869_NK1 mRNA sequence	172	-41.36	2	25	207	232	23	69.57%	78.26%
GN1-m0036-5p	JV323682.1	TSA: Musa acuminata AAA Group Unigene74314_B1 mRNA sequence	172	-41.36	2	25	207	232	23	69.57%	78.26%
GN1-m0036-5p	JV360927.1	TSA: Musa acuminata AAA Group Unigene15333_B1 mRNA sequence	171	-41.31	2	25	1270	1297	25	68.00%	80.00%
GN1-m0010-3p	JV331283.1	TSA: Musa acuminata AAA Group Unigene21323_B1 mRNA sequence	181	-41.29	2	23	201	227	24	79.17%	83.33%
GN1-m0010-3p	JV446945.1	TSA: Musa acuminata AAA Group Unigene86402_NK1 mRNA sequence	181	-41.16	2	23	20	44	22	81.82%	86.36%
GN1-m0021-3p	JV384196.1	TSA: Musa acuminata AAA Group Unigene5531_NK1 mRNA sequence	195	-41.11	2	20	808	828	18	100.00%	100.00%
GN1-m0036-5p	JV328710.1	TSA: Musa acuminata AAA Group Unigene18913_B1 mRNA sequence	166	-41.11	2	25	246	273	25	68.00%	80.00%
GN1-m0036-5p	JV429514.1	TSA: Musa acuminata AAA Group Unigene96276_NK1 mRNA sequence	171	-41.06	2	25	111	137	24	62.50%	87.50%
GN1-m0036-5p	JV348286.1	TSA: Musa acuminata AAA Group Unigene80304_B1 mRNA sequence	171	-41.06	2	25	107	133	24	62.50%	87.50%
GN1-m0036-5p	JV346361.1	TSA: Musa acuminata AAA Group Unigene78560_B1 mRNA sequence	168	-41.01	2	25	298	323	23	60.87%	82.61%
GN1-m0036-5p	JV395338.1	TSA: Musa acuminata AAA Group Unigene81656_NK1 mRNA sequence	183	-41	2	24	135	160	22	77.27%	86.36%
GN1-m0036-5p	JV419545.1	TSA: Musa acuminata AAA Group Unigene46597_NK1 mRNA sequence	171	-40.95	2	25	2	24	23	78.26%	82.61%
GN1-m0036-5p	JV312134.1	TSA: Musa acuminata AAA Group Unigene63847_B1 mRNA sequence	161	-40.92	2	25	243	268	24	66.67%	79.17%
GN1-m0009-5p	JV415919.1	TSA: Musa acuminata AAA Group Unigene19355_NK1 mRNA sequence	166	-40.91	2	20	1467	1490	19	78.95%	84.21%
GN1-m0022-5p	JV393998.1	TSA: Musa acuminata AAA Group Unigene80441_NK1 mRNA sequence	196	-40.91	2	21	50	71	19	94.74%	100.00%
GN1-m0009-5p	JV365910.1	TSA: Musa acuminata AAA Group Unigene47321_B1 mRNA sequence	167	-40.87	2	22	8	33	23	78.26%	78.26%
GN1-m0036-5p	JV438304.1	TSA: Musa acuminata AAA Group Unigene15036_NK1 mRNA sequence	177	-40.87	2	24	271	295	22	72.73%	90.91%
GN1-m0036-5p	JV343184.1	TSA: Musa acuminata AAA Group Unigene59366_B1 mRNA sequence	170	-40.84	2	25	146	173	25	72.00%	80.00%
GN1-m0009-5p	JV437671.1	TSA: Musa acuminata AAA Group Unigene14436_NK1 mRNA sequence	179	-40.8	2	22	916	937	20	85.00%	90.00%
GN1-m0036-5p	JV428884.1	TSA: Musa acuminata AAA Group Unigene95705_NK1 mRNA sequence	174	-40.75	2	25	460	484	23	73.91%	82.61%
GN1-m0036-5p	JV331673.1	TSA: Musa acuminata AAA Group Unigene240_B1 mRNA sequence	172	-40.75	2	25	68	93	23	69.57%	78.26%
GN1-m0036-5p	JV438974.1	TSA: Musa acuminata AAA Group Unigene15663_NK1 mRNA sequence	171	-40.64	2	25	616	643	25	72.00%	76.00%
GN1-m0036-5p	JV359361.1	TSA: Musa acuminata AAA Group Unigene13844_B1 mRNA sequence	184	-40.58	2	25	358	383	23	78.26%	82.61%
GN1-m0036-5p	JV436059.1	TSA: Musa acuminata AAA Group Unigene12933_NK1 mRNA sequence	168	-40.56	2	23	355	379	21	76.19%	80.95%
GN1-m0036-5p	JV357913.1	TSA: Musa acuminata AAA Group Unigene12468_B1 mRNA sequence	168	-40.56	2	23	335	359	21	76.19%	80.95%
GN1-m0036-5p	JV353690.1	TSA: Musa acuminata AAA Group Unigene85198_B1 mRNA sequence	158	-40.45	2	25	130	160	28	64.29%	71.43%
GN1-m0009-5p	JV311782.1	TSA: Musa acuminata AAA Group Unigene63529_B1 mRNA sequence	167	-40.43	2	22	129	154	23	78.26%	78.26%
GN1-m0036-5p	JV407340.1	TSA: Musa acuminata AAA Group Unigene59968_NK1 mRNA sequence	159	-40.4	2	22	172	200	23	65.22%	82.61%
GN1-m0036-5p	JV358464.1	TSA: Musa acuminata AAA Group Unigene1298_B1 mRNA sequence	175	-40.39	2	25	496	518	23	78.26%	86.96%
GN1-m0036-5p	JV424816.1	TSA: Musa acuminata AAA Group Unigene92033_NK1 mRNA sequence	182	-40.34	2	25	270	294	23	78.26%	86.96%
GN1-m0036-5p	JV346298.1	TSA: Musa acuminata AAA Group Unigene62185_B1 mRNA sequence	182	-40.34	2	25	74	98	23	78.26%	86.96%
GN1-m0009-5p	JV449317.1	TSA: Musa acuminata AAA Group Unigene88544_NK1 mRNA sequence	173	-40.29	2	19	200	223	18	83.33%	94.44%
GN1-m0009-5p	JV378126.1	TSA: Musa acuminata AAA Group Unigene9844_B1 mRNA sequence	154	-40.25	2	20	216	242	22	68.18%	72.73%
GN1-m0036-5p	JV431824.1	TSA: Musa acuminata AAA Group Unigene98358_NK1 mRNA sequence	161	-40.23	2	25	170	200	28	71.43%	71.43%
GN1-m0009-5p	JV376836.1	TSA: Musa acuminata AAA Group Unigene89851_B1 mRNA sequence	162	-40.14	2	19	1492	1512	17	88.24%	88.24%
GN1-m0007-3p	JV348385.1	TSA: Musa acuminata AAA Group Unigene80394_B1 mRNA sequence	171	-40.07	2	16	224	246	14	92.86%	100.00%
GN1-m0018-3p	JV444177.1	TSA: Musa acuminata AAA Group Unigene83902_NK1 mRNA sequence	185	-40.07	2	23	9	33	22	81.82%	90.91%
GN1-m0018-3p	JV425253.1	TSA: Musa acuminata AAA Group Unigene92428_NK1 mRNA sequence	185	-40.07	2	23	9	33	22	81.82%	90.91%
GN1-m0018-3p	JV329555.1	TSA: Musa acuminata AAA Group Unigene19708_B1 mRNA sequence	185	-40.07	2	23	287	311	22	81.82%	90.91%
GN1-m0009-5p	JV443055.1	TSA: Musa acuminata AAA Group Unigene82888_NK1 mRNA sequence	164	-40.03	2	18	183	207	18	83.33%	83.33%
GN1-m0009-5p	JV439167.1	TSA: Musa acuminata AAA Group Unigene15846_NK1 mRNA sequence	167	-40.01	2	20	421	441	18	88.89%	88.89%
GN1-m0036-5p	JV415785.1	TSA: Musa acuminata AAA Group Unigene19232_NK1 mRNA sequence	167	-40	2	25	1399	1421	23	69.57%	86.96%
