# Supplementary material for: Small RNA Profiling of Two Important Cultivars of Banana and Overexpression of miRNA156 in Transgenic Banana Plants
Source: PLoS One. 2015 May 11;10(5):e0127179. doi: 10.1371/journal.pone.0127179 (PMC4427177; doi:10.1371/journal.pone.0127179)
Supplement: S5 Table — (XLS) [file pone.0127179.s005.xls]

## Sheet: Sheet1
miRNA	Target ID	Target Description	Score	Energy	miRNA Start	miRNA End	Target Start	Target End	Alignment Length	% Identity strong bonding	% Identity overall bonding
ptc-miR160h	JV399157.1	TSA: Musa acuminata AAA Group Unigene68848_NK1 mRNA sequence	191	-47.11	2	20	26	46	18	94.44%	100.00%
ptc-miR160h	JV310594.1	TSA: Musa acuminata AAA Group Unigene62452_B1 mRNA sequence	191	-47.11	2	20	28	48	18	94.44%	100.00%
ptc-miR160h	JV422689.1	TSA: Musa acuminata AAA Group Unigene4943_NK1 mRNA sequence	195	-47.1	2	20	488	508	18	100.00%	100.00%
ptc-miR160h	JV451497.1	TSA: Musa acuminata AAA Group Unigene90517_NK1 mRNA sequence	195	-46.98	2	20	45	65	18	100.00%	100.00%
ptc-miR160h	JV442324.1	TSA: Musa acuminata AAA Group Unigene99708_NK1 mRNA sequence	195	-46.98	2	20	375	395	18	100.00%	100.00%
ptc-miR160h	JV417954.1	TSA: Musa acuminata AAA Group Unigene3521_NK1 mRNA sequence	195	-46.98	2	20	85	105	18	100.00%	100.00%
ptc-miR160h	JV414500.1	TSA: Musa acuminata AAA Group Unigene18037_NK1 mRNA sequence	195	-46.98	2	20	304	324	18	100.00%	100.00%
ptc-miR160h	JV375186.1	TSA: Musa acuminata AAA Group Unigene88356_B1 mRNA sequence	195	-46.98	2	20	297	317	18	100.00%	100.00%
peu-miR2916	JV358808.1	TSA: Musa acuminata AAA Group Unigene1331_B1 mRNA sequence	207	-45.96	2	24	112	136	22	95.45%	95.45%
vun-miR2118	JV384196.1	TSA: Musa acuminata AAA Group Unigene5531_NK1 mRNA sequence	196	-44.52	2	21	595	616	19	94.74%	100.00%
vun-miR2118	JV311506.1	TSA: Musa acuminata AAA Group Unigene63279_B1 mRNA sequence	196	-44.52	2	21	60	81	19	94.74%	100.00%
ptc-miR160h	JV414072.1	TSA: Musa acuminata AAA Group Unigene66056_NK1 mRNA sequence	191	-43.91	2	20	241	261	18	94.44%	100.00%
zma-miR398a-5p	JV399702.1	TSA: Musa acuminata AAA Group Unigene69342_NK1 mRNA sequence	191	-43.77	2	20	77	97	18	94.44%	100.00%
pta-miR156b	JV378318.1	TSA: Musa acuminata AAA Group Unigene50005_NK1 mRNA sequence	205	-43.76	2	22	91	113	20	100.00%	100.00%
ppt-miR414	JV361097.1	TSA: Musa acuminata AAA Group Unigene15498_B1 mRNA sequence	186	-43.5	2	23	456	479	21	76.19%	95.24%
stu-miR477b-5p	JV407759.1	TSA: Musa acuminata AAA Group Unigene60348_NK1 mRNA sequence	200	-43.38	2	21	182	203	19	100.00%	100.00%
ppt-miR414	JV427924.1	TSA: Musa acuminata AAA Group Unigene94837_NK1 mRNA sequence	183	-42.62	2	20	424	447	18	83.33%	100.00%
pab-miR1863	JV429052.1	TSA: Musa acuminata AAA Group Unigene95858_NK1 mRNA sequence	202	-42.34	2	23	164	187	21	95.24%	95.24%
zma-miR156k-3p	JV423623.1	TSA: Musa acuminata AAA Group Unigene90956_NK1 mRNA sequence	188	-42.24	2	22	488	511	21	85.71%	95.24%
peu-miR2916	JV433553.1	TSA: Musa acuminata AAA Group Unigene10599_NK1 mRNA sequence	207	-42.17	2	24	138	162	22	95.45%	95.45%
pta-miR1310	JV350891.1	TSA: Musa acuminata AAA Group Unigene8265_B1 mRNA sequence	184	-42.13	2	21	223	244	19	84.21%	94.74%
zma-miR164h-5p	JV440710.1	TSA: Musa acuminata AAA Group Unigene17293_NK1 mRNA sequence	187	-41.5	2	20	275	295	18	94.44%	94.44%
zma-miR164h-5p	JV418717.1	TSA: Musa acuminata AAA Group Unigene4240_NK1 mRNA sequence	187	-41.5	2	20	1670	1690	18	94.44%	94.44%
zma-miR164h-5p	JV367377.1	TSA: Musa acuminata AAA Group Unigene48653_B1 mRNA sequence	187	-41.5	2	20	146	166	18	94.44%	94.44%
zma-miR164h-5p	JV319524.1	TSA: Musa acuminata AAA Group Unigene7053_B1 mRNA sequence	187	-41.5	2	20	621	641	18	94.44%	94.44%
hbr-miR6485	JV448396.1	TSA: Musa acuminata AAA Group Unigene87711_NK1 mRNA sequence	210	-41.44	2	23	164	187	21	100.00%	100.00%
zma-miR164h-5p	JV321578.1	TSA: Musa acuminata AAA Group Unigene72408_B1 mRNA sequence	191	-41.42	2	20	17	37	18	94.44%	100.00%
osa-miR166c-5p	JV350952.1	TSA: Musa acuminata AAA Group Unigene82715_B1 mRNA sequence	179	-41.35	2	20	108	128	18	88.89%	88.89%
vvi-miR169y	JV310905.1	TSA: Musa acuminata AAA Group Unigene62735_B1 mRNA sequence	195	-41.2	2	20	209	229	18	100.00%	100.00%
ppt-miR414	JV344253.1	TSA: Musa acuminata AAA Group Unigene60333_B1 mRNA sequence	186	-41.18	2	23	154	177	21	76.19%	95.24%
zma-miR156k-3p	JV442915.1	TSA: Musa acuminata AAA Group Unigene8275_NK1 mRNA sequence	187	-41.1	2	22	236	257	20	90.00%	95.00%
aly-miR156b-3p	JV417332.1	TSA: Musa acuminata AAA Group Unigene2938_NK1 mRNA sequence	185	-41.05	2	22	104	126	20	80.00%	95.00%
osa-miR444f	JV416478.1	TSA: Musa acuminata AAA Group Unigene2152_NK1 mRNA sequence	195	-40.71	2	20	60	80	18	100.00%	100.00%
ppt-miR414	JV321035.1	TSA: Musa acuminata AAA Group Unigene71911_B1 mRNA sequence	206	-40.53	2	23	274	297	21	95.24%	100.00%
osa-miR5077	JV379634.1	TSA: Musa acuminata AAA Group Unigene51194_NK1 mRNA sequence	191	-40.53	2	24	17	41	22	81.82%	90.91%
ptc-miR482c-3p	EU123875.1	Musa acuminata AAA Group NBS-LRR class resistance protein (BR-9) mRNA, partial cds	191	-40.52	2	20	1	22	18	94.44%	100.00%
smo-miR156d	JV411657.1	TSA: Musa acuminata AAA Group Unigene63874_NK1 mRNA sequence	191	-40.13	2	20	62	82	18	94.44%	100.00%
smo-miR156d	JV379592.1	TSA: Musa acuminata AAA Group Unigene51156_NK1 mRNA sequence	191	-40.13	2	20	15	35	18	94.44%	100.00%
smo-miR156d	JV339279.1	TSA: Musa acuminata AAA Group Unigene55824_B1 mRNA sequence	191	-40.13	2	20	57	77	18	94.44%	100.00%
smo-miR156d	JV328808.1	TSA: Musa acuminata AAA Group Unigene19002_B1 mRNA sequence	191	-40.13	2	20	121	141	18	94.44%	100.00%
stu-miR156d-3p	JV378318.1	TSA: Musa acuminata AAA Group Unigene50005_NK1 mRNA sequence	195	-40.07	2	20	31	51	18	100.00%	100.00%
zma-miR162-5p	JV440878.1	TSA: Musa acuminata AAA Group Unigene17454_NK1 mRNA sequence	176	-40.01	2	21	595	616	19	78.95%	89.47%
zma-miR162-5p	JV356220.1	TSA: Musa acuminata AAA Group Unigene10855_B1 mRNA sequence	176	-40.01	2	21	728	749	19	78.95%	89.47%
