# Supplementary material for: Small RNA Profiling of Two Important Cultivars of Banana and Overexpression of miRNA156 in Transgenic Banana Plants
Source: PLoS One. 2015 May 11;10(5):e0127179. doi: 10.1371/journal.pone.0127179 (PMC4427177; doi:10.1371/journal.pone.0127179)
Supplement: S6 Table — (XLS) [file pone.0127179.s006.xls]

## Sheet: Sheet1
miRNA	Target ID	Target Description	Score	Energy	miRNA Start	miRNA End	Target Start	Target End	Alignment Length	% Identity strong bonding	% Identity overall bonding
NR1-m0074-3p	JV314914.1	TSA: Musa acuminata AAA Group Unigene66362_B1 mRNA sequence	202	-57.19	2	23	40	63	21	90.48%	100.00%
NR1-m0037-5p	JV335659.1	TSA: Musa acuminata AAA Group Unigene44375_B1 mRNA sequence	210	-56.86	2	23	26	49	21	100.00%	100.00%
NR1-m0004-3p	JV406172.1	TSA: Musa acuminata AAA Group Unigene58914_NK1 mRNA sequence	196	-51.96	2	21	208	229	19	94.74%	100.00%
NR1-m0004-3p	JV314938.1	TSA: Musa acuminata AAA Group Unigene66384_B1 mRNA sequence	196	-51.96	2	21	134	155	19	94.74%	100.00%
NR1-m0051-5p	JV384196.1	TSA: Musa acuminata AAA Group Unigene5531_NK1 mRNA sequence	210	-49.77	2	23	864	887	21	100.00%	100.00%
NR1-m0008-3p	JV450189.1	TSA: Musa acuminata AAA Group Unigene89335_NK1 mRNA sequence	202	-49.02	2	23	153	176	21	95.24%	95.24%
NR1-m0056-3p	JV408087.1	TSA: Musa acuminata AAA Group Unigene60643_NK1 mRNA sequence	197	-48.98	2	22	122	144	20	95.00%	95.00%
NR1-m0049-5p	JV342063.1	TSA: Musa acuminata AAA Group Unigene58350_B1 mRNA sequence	195	-48.87	2	25	53	79	24	79.17%	95.83%
NR1-m0004-3p	JV322985.1	TSA: Musa acuminata AAA Group Unigene73686_B1 mRNA sequence	196	-48.65	2	21	1	21	19	94.74%	100.00%
NR1-m0038-5p	JV450250.1	TSA: Musa acuminata AAA Group Unigene89390_NK1 mRNA sequence	196	-48.62	2	21	340	361	19	94.74%	100.00%
NR1-m0038-5p	AM901562.1	Musa acuminata subsp. malaccensis partial Ty3-gypsy-like retrotransposon, clone rGyRT17	196	-48.62	2	21	4	25	19	94.74%	100.00%
NR1-m0038-5p	AM901561.1	Musa acuminata subsp. malaccensis partial Ty3-gypsy-like retrotransposon, clone rGyRT15	196	-48.62	2	21	4	25	19	94.74%	100.00%
NR1-m0038-5p	AM901560.1	Musa acuminata subsp. malaccensis partial Ty3-gypsy-like retrotransposon, clone rGyRT18	196	-48.62	2	21	4	25	19	94.74%	100.00%
NR1-m0038-5p	AM901559.1	Musa acuminata subsp. malaccensis partial Ty3-gypsy-like retrotransposon, clone rGyRT16	196	-48.62	2	21	4	25	19	94.74%	100.00%
NR1-m0038-5p	AM901558.1	Musa acuminata subsp. malaccensis partial Ty3-gypsy-like retrotransposon, clone rGyRT14	196	-48.62	2	21	4	25	19	94.74%	100.00%
NR1-m0038-5p	AM901557.1	Musa acuminata subsp. malaccensis partial Ty3-gypsy-like retrotransposon, clone rGyRT12	196	-48.62	2	21	4	25	19	94.74%	100.00%
NR1-m0038-5p	AM901556.1	Musa acuminata subsp. malaccensis partial Ty3-gypsy-like retrotransposon, clone rGyRT11	196	-48.62	2	21	4	25	19	94.74%	100.00%
NR1-m0038-5p	AM901555.1	Musa acuminata subsp. malaccensis partial Ty3-gypsy-like retrotransposon, clone rGyRT6	196	-48.62	2	21	4	25	19	94.74%	100.00%
NR1-m0038-5p	AM901554.1	Musa acuminata subsp. malaccensis partial Ty3-gypsy-like retrotransposon, clone rGyRT4	196	-48.62	2	21	4	25	19	94.74%	100.00%
NR1-m0038-5p	AM901553.1	Musa acuminata subsp. malaccensis partial Ty3-gypsy-like retrotransposon, clone rGyRT1	196	-48.62	2	21	4	25	19	94.74%	100.00%
NR1-m0039-5p	JV449721.1	TSA: Musa acuminata AAA Group Unigene88912_NK1 mRNA sequence	205	-47.33	2	22	316	338	20	100.00%	100.00%
NR1-m0032-3p	JV310926.1	TSA: Musa acuminata AAA Group Unigene62754_B1 mRNA sequence	200	-47.3	2	21	114	135	19	100.00%	100.00%
NR1-m0074-3p	JV374388.1	TSA: Musa acuminata AAA Group Unigene87633_B1 mRNA sequence	173	-45.34	2	23	459	486	25	68.00%	84.00%
NR1-m0028-5p	JV319478.1	TSA: Musa acuminata AAA Group Unigene70498_B1 mRNA sequence	189	-45.31	2	22	142	164	20	85.00%	95.00%
NR1-m0049-5p	JV426257.1	TSA: Musa acuminata AAA Group Unigene93331_NK1 mRNA sequence	190	-45.17	2	25	75	103	26	84.62%	84.62%
NR1-m0014-3p	JV415371.1	TSA: Musa acuminata AAA Group Unigene18853_NK1 mRNA sequence	205	-45	2	22	72	94	20	100.00%	100.00%
NR1-m0014-3p	JV333481.1	TSA: Musa acuminata AAA Group Unigene4155_B1 mRNA sequence	205	-45	2	22	151	173	20	100.00%	100.00%
NR1-m0028-5p	JV432723.1	TSA: Musa acuminata AAA Group Unigene100391_NK1 mRNA sequence	178	-44.92	2	19	181	203	17	88.24%	94.12%
NR1-m0025-3p	JV416717.1	TSA: Musa acuminata AAA Group Unigene2370_NK1 mRNA sequence	200	-44.75	2	21	135	156	19	100.00%	100.00%
NR1-m0025-3p	JV337728.1	TSA: Musa acuminata AAA Group Unigene54411_B1 mRNA sequence	200	-44.75	2	21	11	32	19	100.00%	100.00%
NR1-m0025-3p	EF515836.1	Musa acuminata AAA Group NBS-LRR class resistance protein (BR-4) mRNA, partial cds	200	-44.75	2	21	141	162	19	100.00%	100.00%
NR1-m0025-3p	EF515835.1	Musa acuminata AAA Group NBS-LRR class resistance protein (BR-3) pseudogene mRNA, partial sequence	200	-44.75	2	21	142	163	19	100.00%	100.00%
NR1-m0018-5p	JV324227.1	TSA: Musa acuminata AAA Group Unigene74808_B1 mRNA sequence	205	-44.56	2	22	68	90	20	100.00%	100.00%
NR1-m0016-3p	JV378800.1	TSA: Musa acuminata AAA Group Unigene50440_NK1 mRNA sequence	200	-44.46	2	21	58	79	19	100.00%	100.00%
NR1-m0037-5p	JV407612.1	TSA: Musa acuminata AAA Group Unigene60211_NK1 mRNA sequence	194	-44.29	2	23	106	129	21	85.71%	95.24%
NR1-m0029-5p	JV328409.1	TSA: Musa acuminata AAA Group Unigene1862_B1 mRNA sequence	182	-44.23	2	20	630	651	19	89.47%	94.74%
NR1-m0074-3p	JV409301.1	TSA: Musa acuminata AAA Group Unigene61741_NK1 mRNA sequence	180	-44.02	2	23	101	123	21	76.19%	95.24%
NR1-m0029-5p	JV419737.1	TSA: Musa acuminata AAA Group Unigene4676_NK1 mRNA sequence	178	-43.96	2	20	1100	1121	19	84.21%	94.74%
NR1-m0029-5p	JV376970.1	TSA: Musa acuminata AAA Group Unigene89973_B1 mRNA sequence	178	-43.96	2	20	1096	1117	19	84.21%	94.74%
NR1-m0024-5p	JV360741.1	TSA: Musa acuminata AAA Group Unigene15155_B1 mRNA sequence	200	-43.9	2	21	358	379	19	100.00%	100.00%
NR1-m0024-5p	AM901570.1	Musa acuminata subsp. malaccensis partial Ty3-gypsy-like retrotransposon, clone rGyLTR8	200	-43.9	2	21	717	738	19	100.00%	100.00%
NR1-m0024-5p	AM901569.1	Musa acuminata subsp. malaccensis partial Ty3-gypsy-like retrotransposon, clone rGyLTR7	200	-43.9	2	21	664	685	19	100.00%	100.00%
NR1-m0024-5p	AM901567.1	Musa acuminata subsp. malaccensis partial Ty3-gypsy-like retrotransposon, clone rGyLTR5	200	-43.9	2	21	655	676	19	100.00%	100.00%
NR1-m0024-5p	AM901566.1	Musa acuminata subsp. malaccensis partial Ty3-gypsy-like retrotransposon, clone rGyLTR3	200	-43.9	2	21	644	665	19	100.00%	100.00%
NR1-m0024-5p	AM901565.1	Musa acuminata subsp. malaccensis partial Ty3-gypsy-like retrotransposon, clone rGyLTR1	200	-43.9	2	21	650	671	19	100.00%	100.00%
NR1-m0028-5p	JV355944.1	TSA: Musa acuminata AAA Group Unigene10593_B1 mRNA sequence	178	-43.82	2	20	640	663	19	89.47%	89.47%
NR1-m0028-5p	JV320665.1	TSA: Musa acuminata AAA Group Unigene71577_B1 mRNA sequence	168	-43.82	2	20	90	112	19	84.21%	89.47%
NR1-m0014-5p	JV415371.1	TSA: Musa acuminata AAA Group Unigene18853_NK1 mRNA sequence	195	-43.75	2	20	130	150	18	100.00%	100.00%
NR1-m0014-5p	JV333481.1	TSA: Musa acuminata AAA Group Unigene4155_B1 mRNA sequence	195	-43.75	2	20	209	229	18	100.00%	100.00%
NR1-m0028-5p	JV352664.1	TSA: Musa acuminata AAA Group Unigene84267_B1 mRNA sequence	177	-43.71	2	20	538	562	20	90.00%	90.00%
NR1-m0028-5p	DQ298193.1	Musa acuminata PME/invertase inhibitor-like protein mRNA, partial cds	177	-43.71	2	20	511	535	20	90.00%	90.00%
NR1-m0028-5p	JV360346.1	TSA: Musa acuminata AAA Group Unigene14784_B1 mRNA sequence	168	-43.5	2	20	717	739	19	84.21%	89.47%
NR1-m0046-3p	JV409592.1	TSA: Musa acuminata AAA Group Unigene62002_NK1 mRNA sequence	194	-43.4	2	23	167	190	21	85.71%	95.24%
NR1-m0046-3p	JV313564.1	TSA: Musa acuminata AAA Group Unigene65142_B1 mRNA sequence	194	-43.4	2	23	186	209	21	85.71%	95.24%
NR1-m0062-3p	JV432784.1	TSA: Musa acuminata AAA Group Unigene100446_NK1 mRNA sequence	178	-43.28	2	20	1777	1799	19	84.21%	94.74%
NR1-m0062-3p	JV330840.1	TSA: Musa acuminata AAA Group Unigene20909_B1 mRNA sequence	178	-43.28	2	20	1781	1803	19	84.21%	94.74%
NR1-m0021-5p	JV369413.1	TSA: Musa acuminata AAA Group Unigene5049_B1 mRNA sequence	200	-43.26	2	21	278	299	19	100.00%	100.00%
NR1-m0020-3p	JV347468.1	TSA: Musa acuminata AAA Group Unigene79567_B1 mRNA sequence	188	-42.96	2	21	341	362	19	84.21%	100.00%
NR1-m0045-3p	JV439755.1	TSA: Musa acuminata AAA Group Unigene1639_NK1 mRNA sequence	176	-42.84	2	19	1657	1677	17	94.12%	94.12%
NR1-m0062-3p	JV332041.1	TSA: Musa acuminata AAA Group Unigene275_B1 mRNA sequence	169	-42.64	2	21	736	758	21	80.95%	85.71%
NR1-m0037-5p	JV425129.1	TSA: Musa acuminata AAA Group Unigene92316_NK1 mRNA sequence	172	-42.46	2	23	329	355	24	75.00%	83.33%
NR1-m0028-5p	JV415460.1	TSA: Musa acuminata AAA Group Unigene18934_NK1 mRNA sequence	178	-42.34	2	20	5	28	19	89.47%	89.47%
NR1-m0028-5p	JV330014.1	TSA: Musa acuminata AAA Group Unigene20138_B1 mRNA sequence	178	-42.34	2	20	344	367	19	89.47%	89.47%
NR1-m0004-3p	JV368177.1	TSA: Musa acuminata AAA Group Unigene4937_B1 mRNA sequence	179	-42.3	2	21	960	983	21	85.71%	85.71%
NR1-m0030-3p	JV367717.1	TSA: Musa acuminata AAA Group Unigene48963_B1 mRNA sequence	163	-42.09	2	21	96	121	23	65.22%	82.61%
NR1-m0028-5p	JV319896.1	TSA: Musa acuminata AAA Group Unigene70878_B1 mRNA sequence	171	-41.97	2	20	269	291	18	83.33%	83.33%
NR1-m0062-3p	JV355280.1	TSA: Musa acuminata AAA Group Unigene86631_B1 mRNA sequence	166	-41.63	2	21	111	137	24	75.00%	79.17%
NR1-m0062-3p	JV415926.1	TSA: Musa acuminata AAA Group Unigene19361_NK1 mRNA sequence	177	-41.61	2	20	218	238	18	88.89%	94.44%
NR1-m0042-5p	JV377698.1	TSA: Musa acuminata AAA Group Unigene9432_B1 mRNA sequence	200	-41.59	2	21	88	109	19	100.00%	100.00%
NR1-m0028-5p	JV365454.1	TSA: Musa acuminata AAA Group Unigene4690_B1 mRNA sequence	178	-41.56	2	22	130	150	20	85.00%	90.00%
NR1-m0004-3p	JV434625.1	TSA: Musa acuminata AAA Group Unigene11608_NK1 mRNA sequence	155	-41.42	2	21	299	325	24	66.67%	70.83%
NR1-m0004-3p	JV357985.1	TSA: Musa acuminata AAA Group Unigene12536_B1 mRNA sequence	155	-41.42	2	21	298	324	24	66.67%	70.83%
NR1-m0002-3p	JV374040.1	TSA: Musa acuminata AAA Group Unigene87317_B1 mRNA sequence	188	-41.4	2	21	551	572	19	89.47%	94.74%
NR1-m0028-5p	JV432192.1	TSA: Musa acuminata AAA Group Unigene9868_NK1 mRNA sequence	170	-41.39	2	20	1264	1287	19	84.21%	84.21%
NR1-m0049-5p	JV377180.1	TSA: Musa acuminata AAA Group Unigene90161_B1 mRNA sequence	176	-41.39	2	25	346	371	23	69.57%	82.61%
NR1-m0028-5p	JV390318.1	TSA: Musa acuminata AAA Group Unigene77121_NK1 mRNA sequence	160	-41.36	2	22	276	304	26	65.38%	73.08%
NR1-m0028-5p	JV355989.1	TSA: Musa acuminata AAA Group Unigene10636_B1 mRNA sequence	160	-41.36	2	22	618	646	26	65.38%	73.08%
NR1-m0074-3p	JV400863.1	TSA: Musa acuminata AAA Group Unigene70392_NK1 mRNA sequence	185	-41.36	2	23	32	56	22	86.36%	86.36%
NR1-m0049-3p	JV315771.1	TSA: Musa acuminata AAA Group Unigene67136_B1 mRNA sequence	179	-41.12	2	21	107	129	20	80.00%	95.00%
NR1-m0051-3p	JV384196.1	TSA: Musa acuminata AAA Group Unigene5531_NK1 mRNA sequence	195	-41.11	2	20	808	828	18	100.00%	100.00%
NR1-m0037-5p	JV335895.1	TSA: Musa acuminata AAA Group Unigene4458_B1 mRNA sequence	173	-40.93	2	23	640	666	24	70.83%	83.33%
NR1-m0062-3p	JV437295.1	TSA: Musa acuminata AAA Group Unigene14080_NK1 mRNA sequence	175	-40.92	2	20	886	907	18	83.33%	88.89%
NR1-m0028-5p	JV415919.1	TSA: Musa acuminata AAA Group Unigene19355_NK1 mRNA sequence	166	-40.91	2	20	1467	1490	19	78.95%	84.21%
NR1-m0028-5p	JV365910.1	TSA: Musa acuminata AAA Group Unigene47321_B1 mRNA sequence	167	-40.87	2	22	8	33	23	78.26%	78.26%
NR1-m0028-5p	JV437671.1	TSA: Musa acuminata AAA Group Unigene14436_NK1 mRNA sequence	179	-40.8	2	22	916	937	20	85.00%	90.00%
NR1-m0030-3p	JV422144.1	TSA: Musa acuminata AAA Group Unigene48947_NK1 mRNA sequence	163	-40.72	2	21	179	201	20	65.00%	90.00%
NR1-m0061-5p	JV387516.1	TSA: Musa acuminata AAA Group Unigene74595_NK1 mRNA sequence	200	-40.68	2	21	46	67	19	100.00%	100.00%
NR1-m0030-3p	JV412436.1	TSA: Musa acuminata AAA Group Unigene64578_NK1 mRNA sequence	172	-40.67	2	21	105	126	19	73.68%	89.47%
NR1-m0030-3p	JV437256.1	TSA: Musa acuminata AAA Group Unigene14043_NK1 mRNA sequence	171	-40.56	2	20	409	430	18	72.22%	94.44%
NR1-m0074-3p	JV435154.1	TSA: Musa acuminata AAA Group Unigene12098_NK1 mRNA sequence	171	-40.53	2	22	909	931	20	75.00%	90.00%
NR1-m0049-5p	JV432720.1	TSA: Musa acuminata AAA Group Unigene100389_NK1 mRNA sequence	169	-40.51	2	25	482	514	30	73.33%	73.33%
NR1-m0049-5p	JV376426.1	TSA: Musa acuminata AAA Group Unigene89477_B1 mRNA sequence	169	-40.51	2	25	461	493	30	73.33%	73.33%
NR1-m0004-3p	JV449709.1	TSA: Musa acuminata AAA Group Unigene88901_NK1 mRNA sequence	178	-40.48	2	21	252	272	19	89.47%	89.47%
NR1-m0028-5p	JV311782.1	TSA: Musa acuminata AAA Group Unigene63529_B1 mRNA sequence	167	-40.43	2	22	129	154	23	78.26%	78.26%
NR1-m0004-3p	JV331549.1	TSA: Musa acuminata AAA Group Unigene2298_B1 mRNA sequence	167	-40.42	2	21	581	604	21	76.19%	80.95%
NR1-m0059-5p	JV340476.1	TSA: Musa acuminata AAA Group Unigene56910_B1 mRNA sequence	183	-40.4	2	21	77	101	20	90.00%	90.00%
NR1-m0062-3p	JV354955.1	TSA: Musa acuminata AAA Group Unigene86337_B1 mRNA sequence	166	-40.38	2	21	37	57	19	78.95%	84.21%
NR1-m0074-3p	JV397336.1	TSA: Musa acuminata AAA Group Unigene671_NK1 mRNA sequence	166	-40.36	2	23	221	242	21	76.19%	85.71%
NR1-m0074-3p	JV348914.1	TSA: Musa acuminata AAA Group Unigene80871_B1 mRNA sequence	166	-40.36	2	23	219	240	21	76.19%	85.71%
NR1-m0045-3p	JV391665.1	TSA: Musa acuminata AAA Group Unigene78340_NK1 mRNA sequence	184	-40.34	2	21	237	258	19	89.47%	89.47%
NR1-m0002-5p	JV399763.1	TSA: Musa acuminata AAA Group Unigene69398_NK1 mRNA sequence	189	-40.33	2	22	122	144	20	85.00%	95.00%
NR1-m0062-3p	JV431953.1	TSA: Musa acuminata AAA Group Unigene98474_NK1 mRNA sequence	154	-40.3	2	20	485	512	24	66.67%	70.83%
NR1-m0002-3p	JV446635.1	TSA: Musa acuminata AAA Group Unigene86123_NK1 mRNA sequence	170	-40.29	2	21	224	247	21	80.95%	85.71%
NR1-m0028-5p	JV449317.1	TSA: Musa acuminata AAA Group Unigene88544_NK1 mRNA sequence	173	-40.29	2	19	200	223	18	83.33%	94.44%
NR1-m0028-5p	JV378126.1	TSA: Musa acuminata AAA Group Unigene9844_B1 mRNA sequence	154	-40.25	2	20	216	242	22	68.18%	72.73%
NR1-m0049-5p	JV354115.1	TSA: Musa acuminata AAA Group Unigene85580_B1 mRNA sequence	181	-40.25	2	25	156	184	26	80.77%	84.62%
NR1-m0049-5p	JV435665.1	TSA: Musa acuminata AAA Group Unigene1256_NK1 mRNA sequence	181	-40.22	2	24	87	114	24	79.17%	87.50%
NR1-m0049-5p	JV366316.1	TSA: Musa acuminata AAA Group Unigene47690_B1 mRNA sequence	181	-40.22	2	24	3	30	24	79.17%	87.50%
NR1-m0074-3p	JV428296.1	TSA: Musa acuminata AAA Group Unigene95173_NK1 mRNA sequence	171	-40.21	2	22	194	216	20	75.00%	90.00%
NR1-m0074-3p	JV329647.1	TSA: Musa acuminata AAA Group Unigene19796_B1 mRNA sequence	171	-40.21	2	22	762	784	20	75.00%	90.00%
NR1-m0074-3p	JV331690.1	TSA: Musa acuminata AAA Group Unigene2426_B1 mRNA sequence	179	-40.2	2	21	402	426	20	85.00%	90.00%
NR1-m0028-5p	JV376836.1	TSA: Musa acuminata AAA Group Unigene89851_B1 mRNA sequence	162	-40.14	2	19	1492	1512	17	88.24%	88.24%
NR1-m0029-5p	JV384215.1	TSA: Musa acuminata AAA Group Unigene55337_NK1 mRNA sequence	174	-40.11	2	20	130	151	19	78.95%	94.74%
NR1-m0046-3p	JV444177.1	TSA: Musa acuminata AAA Group Unigene83902_NK1 mRNA sequence	185	-40.07	2	23	9	33	22	81.82%	90.91%
NR1-m0046-3p	JV425253.1	TSA: Musa acuminata AAA Group Unigene92428_NK1 mRNA sequence	185	-40.07	2	23	9	33	22	81.82%	90.91%
NR1-m0046-3p	JV329555.1	TSA: Musa acuminata AAA Group Unigene19708_B1 mRNA sequence	185	-40.07	2	23	287	311	22	81.82%	90.91%
NR1-m0028-5p	JV443055.1	TSA: Musa acuminata AAA Group Unigene82888_NK1 mRNA sequence	164	-40.03	2	18	183	207	18	83.33%	83.33%
NR1-m0028-5p	JV439167.1	TSA: Musa acuminata AAA Group Unigene15846_NK1 mRNA sequence	167	-40.01	2	20	421	441	18	88.89%	88.89%
